# Supplementary material for: 5,5′-Dimeth­oxy-2,2′-[2,2-dimethyl­propane-1,3-diylbis(nitrilo­methyl­idyne)]diphenol
Source: Acta Crystallogr Sect E Struct Rep Online. 2008 Nov 20;64(Pt 12):o2389–90. doi: 10.1107/S1600536808037690 (PMC2959808; doi:10.1107/S1600536808037690)
Supplement: Supplementary file 1 [file e-64-o2389-sup1.cif]

##############################################################################
###                                                                        ###
###        Electronic paper (Acta Crystallographica Section E)             ###
###                                                                        ###
##############################################################################
#                                                                            #
# This CIF contains the data in a paper accepted for publication in Acta     #
# Crystallographica Section E. It conforms to the requirements of Notes      #
# for Authors for Section E, and has been peer reviewed under the auspices   #
# of the IUCr Commission on Journals.                                        #
#                                                                            #
# Full details of the Crystallographic Information File format               #
# are given in the paper "The Crystallographic Information File (CIF):       #
# a New Standard Archive File for Crystallography" by S. R. Hall, F. H.      #
# Allen and I. D. Brown [Acta Cryst. (1991), A47, 655-685].                  #
#                                                                            #
# The current version of the core CIF dictionary is obtainable from          #
# ftp://ftp.iucr.org/pub/cif_core.dic. The current version number is 2.4.    #
#                                                                            #
# Software is freely available for graphical display of the structure(s) in  #
# this CIF.  For information consult the CIF home page http://www.iucr.org/  #
# cif/home.html                                                              #
#                                                                            #
# This file may be used for bona fide research purposes within the           #
# scientific community so long as proper attribution is given to the journal # 
# article from which it was obtained.                                        #
#                                                                            #
##############################################################################
                                             
data_global
_audit_creation_method     'form.cif (version 2.0)'
_journal_data_validation_number     ?
_journal_date_recd_electronic     2008-11-10
_journal_date_accepted     2008-11-13
_journal_name_full     'Acta Crystallographica, Section E'
_journal_year     2008
_journal_volume     64
_journal_issue     12
_journal_page_first     o2389
_journal_page_last     o2390
_journal_paper_category     QO
_journal_coeditor_code     CI2715
_publ_contact_author_name     'Prof. Fun Hoong Kun'
_publ_contact_author_address
;
      X-ray Crystallography Unit
      School of Physics
      Universiti Sains Malaysia
      11800 USM, Penang
      MALAYSIA
;
_publ_contact_author_email     'hkfun@usm.my'
_publ_contact_author_fax     '6 04 6579150'
_publ_contact_author_phone     '6 04 6533652'
_publ_section_title
;\
5,5'-Dimethoxy-2,2'-[2,2-dimethylpropane-1,3-diylbis(nitrilomethylidyne)]\
diphenol
;
loop_
    _publ_author_name
    _publ_author_footnote
    _publ_author_address
    'Chin Sing Yeap' ?
;
      X-ray Crystallography Unit
      School of Physics
      Universiti Sains Malaysia
      11800 USM, Penang
      Malaysia
;
    'Hadi Kargar'
;
      Additional correspondence author, e-mail: hkargar@pnu.ac.ir.
;
;
      Department of Chemistry,
      School of Science,
      Payame Noor University (PNU),
      Ardakan, Yazd,
      Iran
;
    'Reza Kia' ?
;     X-ray Crystallography Unit
      School of Physics
      Universiti Sains Malaysia
      11800 USM, Penang
      Malaysia
;
    'Hoong-Kun Fun' ?
;     X-ray Crystallography Unit
      School of Physics
      Universiti Sains Malaysia
      11800 USM, Penang
      Malaysia
;
data_I
_audit_creation_method     SHELXL-97
_chemical_name_systematic
;
5,5'-Dimethoxy-2,2'-[2,2-dimethylpropane-1,3-
diylbis(nitrilomethylidyne)]diphenol
;
_chemical_name_common
;
<i>N,N'</i>-Bis(4-methoxy-2-hydroxybenzylidene)-2,2-dimethyl-
propane-1,3-diamine
;
_chemical_formula_moiety     'C21 H26 N2 O4'
_chemical_formula_sum     'C21 H26 N2 O4'
_chemical_formula_iupac     'C21 H26 N2 O4'
_chemical_formula_weight     370.44
_chemical_melting_point     ?
_symmetry_cell_setting     'monoclinic'
_symmetry_space_group_name_H-M     'P n'
_symmetry_space_group_name_Hall     'P -2yac'
loop_
    _symmetry_equiv_pos_as_xyz
    'x, y, z'
    'x+1/2, -y, z+1/2'
_cell_length_a     10.2940(2)
_cell_length_b     11.8173(2)
_cell_length_c     31.5327(5)
_cell_angle_alpha     90.00
_cell_angle_beta     93.3730(10)
_cell_angle_gamma     90.00
_cell_volume     3829.22(12)
_cell_formula_units_Z     8
_cell_measurement_reflns_used     7871
_cell_measurement_theta_min     2.59
_cell_measurement_theta_max     28.11
_cell_measurement_temperature     100.00(10)
_exptl_crystal_description     Needle
_exptl_crystal_colour     yellow
_exptl_crystal_size_max     0.48
_exptl_crystal_size_mid     0.13
_exptl_crystal_size_min     0.06
_exptl_crystal_density_diffrn     1.285
_exptl_crystal_density_meas     ?
_exptl_crystal_density_method     'not measured'
_exptl_crystal_F_000     1584
_exptl_absorpt_coefficient_mu     0.089
_exptl_absorpt_correction_type     multi-scan
_exptl_absorpt_process_details     '(SADABS; Bruker, 2005)'
_exptl_absorpt_correction_T_min     0.9588
_exptl_absorpt_correction_T_max     0.9948
_exptl_special_details
;
The low-temperature data was collected with the Oxford Cyrosystem Cobra
low-temperature attachment.
;
_diffrn_ambient_temperature     100.00(10)
_diffrn_radiation_type     MoK\a
_diffrn_radiation_wavelength     0.71073
_diffrn_radiation_source     'fine-focus sealed tube'
_diffrn_radiation_monochromator     graphite
_diffrn_measurement_device_type
;
Bruker SMART APEXII CCD area-detector
;
_diffrn_measurement_method     '\f and \w'
_diffrn_detector_area_resol_mean     ?
_diffrn_reflns_number     62375
_diffrn_reflns_av_R_equivalents     0.0668
_diffrn_reflns_av_sigmaI/netI     0.0705
_diffrn_reflns_theta_min     1.29
_diffrn_reflns_theta_max     30.18
_diffrn_reflns_theta_full     30.18
_diffrn_measured_fraction_theta_max     0.996
_diffrn_measured_fraction_theta_full     0.996
_diffrn_reflns_limit_h_min     -14
_diffrn_reflns_limit_h_max     11
_diffrn_reflns_limit_k_min     -16
_diffrn_reflns_limit_k_max     16
_diffrn_reflns_limit_l_min     -44
_diffrn_reflns_limit_l_max     43
_diffrn_standards_number     0
_diffrn_standards_interval_count     .
_diffrn_standards_interval_time     .
_diffrn_standards_decay_%     ?
_refine_special_details
;
Refinement of <i>F</i>^2^ against ALL reflections. The weighted <i>R</i>-factor
<i>wR</i> and goodness of fit <i>S</i> are based on <i>F</i>^2^, conventional
<i>R</i>-factors <i>R</i> are based on <i>F</i>, with <i>F</i> set to zero for
negative <i>F</i>^2^. The threshold expression of <i>F</i>^2^ >
\s(<i>F</i>^2^) is used only for calculating <i>R</i>-factors(gt) <i>etc</i>.
and is not relevant to the choice of reflections for refinement.
<i>R</i>-factors based on <i>F</i>^2^ are statistically about twice as large
as those based on <i>F</i>, and <i>R</i>- factors based on ALL data will be
even larger.
;
_reflns_number_total     11318
_reflns_number_gt     7933
_reflns_threshold_expression     I>2\s(I)
_refine_ls_structure_factor_coef     Fsqd
_refine_ls_matrix_type     full
_refine_ls_R_factor_all     0.0975
_refine_ls_R_factor_gt     0.0632
_refine_ls_wR_factor_gt     0.1177
_refine_ls_wR_factor_ref     0.1356
_refine_ls_goodness_of_fit_ref     1.022
_refine_ls_restrained_S_all     1.022
_refine_ls_number_reflns     11318
_refine_ls_number_parameters     989
_refine_ls_number_restraints     2
_refine_ls_hydrogen_treatment     constr
_refine_ls_weighting_scheme     calc
_refine_ls_weighting_details
         'calc w=1/[\s^2^(Fo^2^)+(0.0499P)^2^+1.3497P] where P=(Fo^2^+2Fc^2^)/3'
_atom_sites_solution_hydrogens     geom
_atom_sites_solution_primary     direct
_atom_sites_solution_secondary     difmap
_refine_ls_shift/su_max     0.001
_refine_ls_shift/su_mean     0.000
_refine_diff_density_max     0.366
_refine_diff_density_min     -0.278
_refine_ls_extinction_method     none
_refine_ls_extinction_coef     ?
_refine_ls_abs_structure_details     ?
loop_
    _atom_type_symbol
    _atom_type_description
    _atom_type_scat_dispersion_real
    _atom_type_scat_dispersion_imag
    _atom_type_scat_source
    'C' 'C' 0.0033 0.0000
                         'International Tables Vol C Tables 4.2.6.8 and 6.1.1.4'
    'H' 'H' 0.0000 0.0000
                         'International Tables Vol C Tables 4.2.6.8 and 6.1.1.4'
    'N' 'N' 0.0061 0.0000
                         'International Tables Vol C Tables 4.2.6.8 and 6.1.1.4'
    'O' 'O' 0.0106 0.0000
                         'International Tables Vol C Tables 4.2.6.8 and 6.1.1.4'
_computing_data_collection     'APEX2 (Bruker, 2005)'
_computing_cell_refinement     'SAINT (Bruker, 2005)'
_computing_data_reduction     'SAINT (Bruker, 2005)'
_computing_structure_solution     'SHELXTL (Sheldrick, 2008)'
_computing_structure_refinement     'SHELXTL (Sheldrick, 2008)'
_computing_molecular_graphics     'SHELXTL (Sheldrick, 2008)'
_computing_publication_material
                             'SHELXTL (Sheldrick, 2008) and PLATON (Spek, 2003)'
loop_
    _atom_site_type_symbol
    _atom_site_label
    _atom_site_fract_x
    _atom_site_fract_y
    _atom_site_fract_z
    _atom_site_U_iso_or_equiv
    _atom_site_adp_type
    _atom_site_calc_flag
    _atom_site_refinement_flags
    _atom_site_occupancy
    _atom_site_disorder_assembly
    _atom_site_disorder_group
    O O1A 0.0104(3) 0.0218(3) 0.30522(10) 0.0209(7) Uani d . 1 . .
    H H1OA 0.0438 0.0829 0.2976 0.031 Uiso calc R 1 . .
    O O2A 0.4925(3) 0.0208(3) 0.13526(10) 0.0318(8) Uani d . 1 . .
    H H2OA 0.4382 0.0507 0.1507 0.048 Uiso calc R 1 . .
    O O3A -0.4027(3) -0.1648(3) 0.29235(11) 0.0244(8) Uani d . 1 . .
    O O4A 0.7043(3) 0.0993(2) 0.00748(9) 0.0233(7) Uani d . 1 . .
    N N1A 0.0435(4) 0.1928(3) 0.25593(12) 0.0185(8) Uani d . 1 . .
    N N2A 0.3079(4) 0.1609(3) 0.15505(12) 0.0211(8) Uani d . 1 . .
    C C1A -0.1088(4) 0.0100(4) 0.28546(15) 0.0171(9) Uani d . 1 . .
    C C2A -0.1907(4) -0.0722(4) 0.29966(15) 0.0183(9) Uani d . 1 . .
    H H2AA -0.1630 -0.1190 0.3230 0.022 Uiso calc R 1 . .
    C C3A -0.3143(4) -0.0865(4) 0.27978(14) 0.0194(9) Uani d . 1 . .
    C C4A -0.3542(4) -0.0217(4) 0.24455(13) 0.0231(9) Uani d . 1 . .
    H H4AA -0.4367 -0.0343 0.2302 0.028 Uiso calc R 1 . .
    C C5A -0.2727(4) 0.0606(3) 0.23081(13) 0.0239(9) Uani d . 1 . .
    H H5AA -0.3004 0.1054 0.2069 0.029 Uiso calc R 1 . .
    C C6A -0.1494(4) 0.0810(4) 0.25090(13) 0.0179(9) Uani d . 1 . .
    C C7A -0.0683(4) 0.1728(4) 0.23793(13) 0.0200(9) Uani d . 1 . .
    H H7AA -0.0994 0.2201 0.2152 0.024 Uiso calc R 1 . .
    C C8A 0.1153(5) 0.2906(4) 0.24241(15) 0.0211(10) Uani d . 1 . .
    H H8AA 0.1372 0.3391 0.2674 0.025 Uiso calc R 1 . .
    H H8AB 0.0588 0.3351 0.2221 0.025 Uiso calc R 1 . .
    C C9A 0.2411(4) 0.2600(4) 0.22130(13) 0.0164(9) Uani d . 1 . .
    C C10A 0.1992(4) 0.1962(4) 0.17942(14) 0.0209(10) Uani d . 1 . .
    H H10A 0.1483 0.1284 0.1866 0.025 Uiso calc R 1 . .
    H H10B 0.1416 0.2461 0.1615 0.025 Uiso calc R 1 . .
    C C11A 0.3283(4) 0.2153(4) 0.12092(14) 0.0184(9) Uani d . 1 . .
    H H11A 0.2755 0.2791 0.1137 0.022 Uiso calc R 1 . .
    C C12A 0.4290(4) 0.1830(4) 0.09297(14) 0.0182(9) Uani d . 1 . .
    C C13A 0.4488(4) 0.2470(4) 0.05653(15) 0.0208(9) Uani d . 1 . .
    H H13A 0.3979 0.3131 0.0512 0.025 Uiso calc R 1 . .
    C C14A 0.5390(4) 0.2171(4) 0.02848(14) 0.0219(10) Uani d . 1 . .
    H H14A 0.5496 0.2610 0.0037 0.026 Uiso calc R 1 . .
    C C15A 0.6157(4) 0.1207(4) 0.03686(14) 0.0185(9) Uani d . 1 . .
    C C16A 0.5999(4) 0.0553(4) 0.07241(14) 0.0191(9) Uani d . 1 . .
    H H16A 0.6517 -0.0103 0.0776 0.023 Uiso calc R 1 . .
    C C17A 0.5069(4) 0.0863(4) 0.10073(14) 0.0205(9) Uani d . 1 . .
    C C18A -0.3709(5) -0.2271(4) 0.33027(15) 0.0254(10) Uani d . 1 . .
    H H18A -0.4437 -0.2768 0.3364 0.038 Uiso calc R 1 . .
    H H18B -0.3542 -0.1745 0.3540 0.038 Uiso calc R 1 . .
    H H18C -0.2930 -0.2729 0.3265 0.038 Uiso calc R 1 . .
    C C19A 0.7975(4) 0.0121(4) 0.01702(13) 0.0258(9) Uani d . 1 . .
    H H19A 0.8646 0.0140 -0.0038 0.039 Uiso calc R 1 . .
    H H19B 0.7539 -0.0617 0.0158 0.039 Uiso calc R 1 . .
    H H19C 0.8379 0.0240 0.0456 0.039 Uiso calc R 1 . .
    C C20A 0.3297(5) 0.1863(4) 0.25036(15) 0.0244(10) Uani d . 1 . .
    H H20A 0.3550 0.2283 0.2764 0.037 Uiso calc R 1 . .
    H H20B 0.4077 0.1660 0.2357 0.037 Uiso calc R 1 . .
    H H20C 0.2831 0.1173 0.2577 0.037 Uiso calc R 1 . .
    C C21A 0.3104(5) 0.3691(4) 0.21103(15) 0.0272(11) Uani d . 1 . .
    H H21A 0.3367 0.4087 0.2375 0.041 Uiso calc R 1 . .
    H H21B 0.2515 0.4175 0.1935 0.041 Uiso calc R 1 . .
    H H21C 0.3876 0.3517 0.1955 0.041 Uiso calc R 1 . .
    O O1B 0.0237(3) 0.5205(3) 0.29461(10) 0.0185(7) Uani d . 1 . .
    H H1OB 0.0575 0.5816 0.2872 0.028 Uiso calc R 1 . .
    O O2B 0.4426(3) 0.4920(3) 0.12728(10) 0.0248(7) Uani d . 1 . .
    H H2OB 0.3817 0.5228 0.1396 0.037 Uiso calc R 1 . .
    O O3B -0.3984(3) 0.3513(3) 0.29813(11) 0.0239(7) Uani d . 1 . .
    O O4B 0.7198(3) 0.5498(3) 0.01704(9) 0.0245(7) Uani d . 1 . .
    N N1B 0.0417(4) 0.7064(3) 0.25147(11) 0.0153(7) Uani d . 1 . .
    N N2B 0.2808(3) 0.6524(3) 0.14586(11) 0.0177(8) Uani d . 1 . .
    C C1B -0.1043(4) 0.5220(4) 0.28372(14) 0.0159(9) Uani d . 1 . .
    C C2B -0.1811(4) 0.4342(4) 0.29751(14) 0.0165(9) Uani d . 1 . .
    H H2BA -0.1427 0.3744 0.3140 0.020 Uiso calc R 1 . .
    C C3B -0.3143(4) 0.4342(4) 0.28702(14) 0.0169(9) Uani d . 1 . .
    C C4B -0.3724(4) 0.5216(3) 0.26296(13) 0.0217(8) Uani d . 1 . .
    H H4BA -0.4635 0.5215 0.2561 0.026 Uiso calc R 1 . .
    C C5B -0.2955(4) 0.6084(3) 0.24926(12) 0.0192(8) Uani d . 1 . .
    H H5BA -0.3349 0.6681 0.2330 0.023 Uiso calc R 1 . .
    C C6B -0.1607(4) 0.6107(3) 0.25870(12) 0.0145(8) Uani d . 1 . .
    C C7B -0.0817(4) 0.7026(3) 0.24353(12) 0.0167(8) Uani d . 1 . .
    H H7BA -0.1228 0.7616 0.2273 0.020 Uiso calc R 1 . .
    C C8B 0.1125(4) 0.8016(4) 0.23531(14) 0.0170(9) Uani d . 1 . .
    H H8BA 0.1419 0.8510 0.2593 0.020 Uiso calc R 1 . .
    H H8BB 0.0531 0.8464 0.2160 0.020 Uiso calc R 1 . .
    C C9B 0.2314(4) 0.7652(4) 0.21122(14) 0.0159(9) Uani d . 1 . .
    C C10B 0.1783(4) 0.6988(4) 0.17085(14) 0.0182(9) Uani d . 1 . .
    H H10C 0.1224 0.6361 0.1798 0.022 Uiso calc R 1 . .
    H H10D 0.1235 0.7503 0.1526 0.022 Uiso calc R 1 . .
    C C11B 0.3146(4) 0.7064(4) 0.11325(14) 0.0188(9) Uani d . 1 . .
    H H11B 0.2717 0.7753 0.1057 0.023 Uiso calc R 1 . .
    C C12B 0.4176(4) 0.6650(4) 0.08728(14) 0.0159(9) Uani d . 1 . .
    C C13B 0.4603(4) 0.7312(4) 0.05423(15) 0.0220(10) Uani d . 1 . .
    H H13B 0.4198 0.8023 0.0485 0.026 Uiso calc R 1 . .
    C C14B 0.5593(4) 0.6967(4) 0.02957(14) 0.0218(10) Uani d . 1 . .
    H H14B 0.5859 0.7425 0.0069 0.026 Uiso calc R 1 . .
    C C15B 0.6199(4) 0.5924(4) 0.03885(14) 0.0192(9) Uani d . 1 . .
    C C16B 0.5792(4) 0.5246(4) 0.07104(14) 0.0186(9) Uani d . 1 . .
    H H16B 0.6200 0.4536 0.0766 0.022 Uiso calc R 1 . .
    C C17B 0.4790(4) 0.5600(4) 0.09529(14) 0.0186(9) Uani d . 1 . .
    C C18B -0.3488(5) 0.2615(4) 0.32414(15) 0.0237(10) Uani d . 1 . .
    H H18D -0.4206 0.2125 0.3318 0.036 Uiso calc R 1 . .
    H H18E -0.3051 0.2926 0.3500 0.036 Uiso calc R 1 . .
    H H18F -0.2865 0.2174 0.3086 0.036 Uiso calc R 1 . .
    C C19B 0.7753(4) 0.6216(4) -0.01412(12) 0.0259(9) Uani d . 1 . .
    H H19D 0.8464 0.5814 -0.0270 0.039 Uiso calc R 1 . .
    H H19E 0.8090 0.6908 -0.0004 0.039 Uiso calc R 1 . .
    H H19F 0.7081 0.6413 -0.0362 0.039 Uiso calc R 1 . .
    C C20B 0.3225(5) 0.6904(4) 0.23865(15) 0.0223(10) Uani d . 1 . .
    H H20D 0.3551 0.7327 0.2638 0.034 Uiso calc R 1 . .
    H H20E 0.3959 0.6669 0.2223 0.034 Uiso calc R 1 . .
    H H20F 0.2753 0.6232 0.2476 0.034 Uiso calc R 1 . .
    C C21B 0.3024(5) 0.8708(4) 0.19819(15) 0.0226(10) Uani d . 1 . .
    H H21D 0.3346 0.9121 0.2236 0.034 Uiso calc R 1 . .
    H H21E 0.2427 0.9192 0.1810 0.034 Uiso calc R 1 . .
    H H21F 0.3760 0.8494 0.1815 0.034 Uiso calc R 1 . .
    O O1C 0.9705(3) 0.7226(3) 0.35880(10) 0.0212(7) Uani d . 1 . .
    H H1OC 0.9287 0.6738 0.3718 0.032 Uiso calc R 1 . .
    O O2C 0.5073(4) 0.7503(3) 0.53140(11) 0.0352(9) Uani d . 1 . .
    H H2OC 0.5614 0.7169 0.5169 0.053 Uiso calc R 1 . .
    O O3C 1.3828(3) 0.9110(3) 0.37150(11) 0.0237(7) Uani d . 1 . .
    O O4C 0.2548(3) 0.6974(3) 0.64867(9) 0.0248(7) Uani d . 1 . .
    N N1C 0.9343(4) 0.5564(3) 0.41005(13) 0.0201(8) Uani d . 1 . .
    N N2C 0.6721(3) 0.5944(3) 0.51157(12) 0.0192(8) Uani d . 1 . .
    C C1C 1.0901(4) 0.7357(4) 0.37849(14) 0.0166(9) Uani d . 1 . .
    C C2C 1.1723(4) 0.8186(4) 0.36319(15) 0.0182(9) Uani d . 1 . .
    H H2CA 1.1452 0.8635 0.3393 0.022 Uiso calc R 1 . .
    C C3C 1.2939(5) 0.8338(4) 0.38354(15) 0.0201(10) Uani d . 1 . .
    C C4C 1.3338(4) 0.7691(3) 0.41939(13) 0.0238(9) Uani d . 1 . .
    H H4CA 1.4170 0.7811 0.4333 0.029 Uiso calc R 1 . .
    C C5C 1.2515(4) 0.6885(4) 0.43417(13) 0.0238(9) Uani d . 1 . .
    H H5CA 1.2785 0.6455 0.4586 0.029 Uiso calc R 1 . .
    C C6C 1.1278(4) 0.6685(4) 0.41391(13) 0.0192(9) Uani d . 1 . .
    C C7C 1.0469(4) 0.5769(4) 0.42793(13) 0.0188(9) Uani d . 1 . .
    H H7CA 1.0782 0.5308 0.4510 0.023 Uiso calc R 1 . .
    C C8C 0.8607(4) 0.4586(4) 0.42459(15) 0.0193(9) Uani d . 1 . .
    H H8CA 0.9179 0.4133 0.4444 0.023 Uiso calc R 1 . .
    H H8CB 0.8354 0.4103 0.3998 0.023 Uiso calc R 1 . .
    C C9C 0.7372(4) 0.4920(4) 0.44706(15) 0.0178(9) Uani d . 1 . .
    C C10C 0.7799(4) 0.5507(4) 0.48799(14) 0.0189(9) Uani d . 1 . .
    H H10E 0.8308 0.4968 0.5063 0.023 Uiso calc R 1 . .
    H H10F 0.8380 0.6143 0.4815 0.023 Uiso calc R 1 . .
    C C11C 0.6401(4) 0.5395(4) 0.54464(14) 0.0180(9) Uani d . 1 . .
    H H11C 0.6850 0.4714 0.5520 0.022 Uiso calc R 1 . .
    C C12C 0.5384(4) 0.5774(4) 0.57091(14) 0.0175(9) Uani d . 1 . .
    C C13C 0.5018(4) 0.5129(4) 0.60543(15) 0.0240(10) Uani d . 1 . .
    H H13C 0.5433 0.4421 0.6107 0.029 Uiso calc R 1 . .
    C C14C 0.4081(4) 0.5474(4) 0.63215(14) 0.0208(9) Uani d . 1 . .
    H H14C 0.3848 0.5010 0.6551 0.025 Uiso calc R 1 . .
    C C15C 0.3487(4) 0.6518(4) 0.62470(14) 0.0190(9) Uani d . 1 . .
    C C16C 0.3822(4) 0.7202(4) 0.59045(15) 0.0222(10) Uani d . 1 . .
    H H16C 0.3405 0.7911 0.5855 0.027 Uiso calc R 1 . .
    C C17C 0.4764(4) 0.6834(4) 0.56401(14) 0.0191(9) Uani d . 1 . .
    C C18C 1.3526(5) 0.9732(4) 0.33301(15) 0.0280(11) Uani d . 1 . .
    H H18G 1.4259 1.0227 0.3272 0.042 Uiso calc R 1 . .
    H H18H 1.2746 1.0191 0.3362 0.042 Uiso calc R 1 . .
    H H18I 1.3369 0.9202 0.3094 0.042 Uiso calc R 1 . .
    C C19C 0.2035(4) 0.6263(4) 0.68076(13) 0.0294(10) Uani d . 1 . .
    H H19G 0.1359 0.6674 0.6951 0.044 Uiso calc R 1 . .
    H H19H 0.2737 0.6052 0.7016 0.044 Uiso calc R 1 . .
    H H19I 0.1659 0.5578 0.6675 0.044 Uiso calc R 1 . .
    C C20C 0.6508(5) 0.5671(4) 0.41765(15) 0.0227(10) Uani d . 1 . .
    H H20G 0.6966 0.6379 0.4122 0.034 Uiso calc R 1 . .
    H H20H 0.5698 0.5840 0.4312 0.034 Uiso calc R 1 . .
    H H20I 0.6307 0.5275 0.3907 0.034 Uiso calc R 1 . .
    C C21C 0.6670(5) 0.3807(4) 0.45634(16) 0.0249(10) Uani d . 1 . .
    H H21G 0.7238 0.3333 0.4750 0.037 Uiso calc R 1 . .
    H H21H 0.6460 0.3405 0.4296 0.037 Uiso calc R 1 . .
    H H21I 0.5866 0.3972 0.4703 0.037 Uiso calc R 1 . .
    O O1D 0.9627(3) 0.2368(3) 0.36875(10) 0.0220(7) Uani d . 1 . .
    H H1OD 0.9275 0.1814 0.3802 0.033 Uiso calc R 1 . .
    O O2D 0.5330(3) 0.2384(3) 0.53526(10) 0.0222(7) Uani d . 1 . .
    H H2OD 0.5880 0.2074 0.5204 0.033 Uiso calc R 1 . .
    O O3D 1.3839(3) 0.4088(3) 0.36612(11) 0.0242(7) Uani d . 1 . .
    O O4D 0.2801(3) 0.1490(2) 0.65354(9) 0.0234(7) Uani d . 1 . .
    N N1D 0.9471(4) 0.0482(3) 0.40919(12) 0.0179(8) Uani d . 1 . .
    N N2D 0.7056(3) 0.0916(3) 0.51458(11) 0.0162(7) Uani d . 1 . .
    C C1D 1.0923(4) 0.2361(4) 0.37932(14) 0.0154(9) Uani d . 1 . .
    C C2D 1.1671(4) 0.3270(4) 0.36582(15) 0.0170(9) Uani d . 1 . .
    H H2DA 1.1280 0.3873 0.3497 0.020 Uiso calc R 1 . .
    C C3D 1.2996(4) 0.3266(4) 0.37661(13) 0.0179(9) Uani d . 1 . .
    C C4D 1.3579(4) 0.2355(4) 0.39994(12) 0.0217(8) Uani d . 1 . .
    H H4DA 1.4491 0.2350 0.4065 0.026 Uiso calc R 1 . .
    C C5D 1.2829(4) 0.1488(3) 0.41294(12) 0.0202(8) Uani d . 1 . .
    H H5DA 1.3228 0.0884 0.4288 0.024 Uiso calc R 1 . .
    C C6D 1.1482(4) 0.1464(4) 0.40346(13) 0.0186(9) Uani d . 1 . .
    C C7D 1.0702(4) 0.0522(4) 0.41742(13) 0.0171(9) Uani d . 1 . .
    H H7DA 1.1118 -0.0078 0.4330 0.021 Uiso calc R 1 . .
    C C8D 0.8731(4) -0.0498(4) 0.42389(15) 0.0183(9) Uani d . 1 . .
    H H8DA 0.9317 -0.0984 0.4420 0.022 Uiso calc R 1 . .
    H H8DB 0.8410 -0.0950 0.3990 0.022 Uiso calc R 1 . .
    C C9D 0.7567(4) -0.0131(4) 0.44929(13) 0.0159(9) Uani d . 1 . .
    C C10D 0.8091(4) 0.0483(4) 0.48896(13) 0.0168(9) Uani d . 1 . .
    H H10G 0.8648 -0.0042 0.5065 0.020 Uiso calc R 1 . .
    H H10H 0.8641 0.1123 0.4806 0.020 Uiso calc R 1 . .
    C C11D 0.6786(4) 0.0337(4) 0.54769(13) 0.0162(9) Uani d . 1 . .
    H H11D 0.7270 -0.0330 0.5545 0.019 Uiso calc R 1 . .
    C C12D 0.5765(4) 0.0676(4) 0.57480(13) 0.0146(8) Uani d . 1 . .
    C C13D 0.5430(4) -0.0012(4) 0.60902(14) 0.0186(9) Uani d . 1 . .
    H H13D 0.5899 -0.0693 0.6147 0.022 Uiso calc R 1 . .
    C C14D 0.4439(4) 0.0278(4) 0.63443(14) 0.0206(9) Uani d . 1 . .
    H H14D 0.4222 -0.0204 0.6571 0.025 Uiso calc R 1 . .
    C C15D 0.3758(4) 0.1286(4) 0.62660(14) 0.0173(9) Uani d . 1 . .
    C C16D 0.4059(4) 0.1999(4) 0.59310(14) 0.0184(9) Uani d . 1 . .
    H H16D 0.3589 0.2683 0.5880 0.022 Uiso calc R 1 . .
    C C17D 0.5057(4) 0.1693(4) 0.56734(13) 0.0144(8) Uani d . 1 . .
    C C18D 1.3332(5) 0.4999(4) 0.33981(15) 0.0256(11) Uani d . 1 . .
    H H18J 1.4046 0.5499 0.3326 0.038 Uiso calc R 1 . .
    H H18K 1.2697 0.5430 0.3552 0.038 Uiso calc R 1 . .
    H H18L 1.2908 0.4689 0.3137 0.038 Uiso calc R 1 . .
    C C19D 0.1930(4) 0.2402(4) 0.64351(13) 0.0308(10) Uani d . 1 . .
    H H19J 0.1202 0.2373 0.6622 0.046 Uiso calc R 1 . .
    H H19K 0.1597 0.2338 0.6138 0.046 Uiso calc R 1 . .
    H H19L 0.2392 0.3123 0.6476 0.046 Uiso calc R 1 . .
    C C20D 0.6640(5) 0.0628(4) 0.42166(15) 0.0203(9) Uani d . 1 . .
    H H20J 0.7093 0.1325 0.4145 0.030 Uiso calc R 1 . .
    H H20K 0.5876 0.0815 0.4374 0.030 Uiso calc R 1 . .
    H H20L 0.6363 0.0225 0.3955 0.030 Uiso calc R 1 . .
    C C21D 0.6852(5) -0.1219(4) 0.46105(15) 0.0203(9) Uani d . 1 . .
    H H21J 0.7444 -0.1703 0.4784 0.030 Uiso calc R 1 . .
    H H21K 0.6560 -0.1623 0.4351 0.030 Uiso calc R 1 . .
    H H21L 0.6097 -0.1024 0.4771 0.030 Uiso calc R 1 . .
loop_
    _atom_site_aniso_label
    _atom_site_aniso_U_11
    _atom_site_aniso_U_22
    _atom_site_aniso_U_33
    _atom_site_aniso_U_12
    _atom_site_aniso_U_13
    _atom_site_aniso_U_23
    O1A 0.0173(15) 0.0210(15) 0.0240(16) -0.0013(12) -0.0019(12) 0.0030(12)
    O2A 0.0359(19) 0.0327(18) 0.0284(17) 0.0136(14) 0.0157(14) 0.0148(14)
    O3A 0.0203(17) 0.0249(17) 0.0278(18) -0.0048(14) -0.0008(14) -0.0001(14)
    O4A 0.0213(14) 0.0300(17) 0.0192(14) 0.0067(13) 0.0053(11) 0.0015(12)
    N1A 0.0196(19) 0.0165(19) 0.0202(19) 0.0041(15) 0.0077(15) -0.0005(15)
    N2A 0.0224(19) 0.0186(18) 0.0231(19) -0.0034(14) 0.0068(15) -0.0020(14)
    C1A 0.014(2) 0.018(2) 0.019(2) 0.0041(17) -0.0003(18) -0.0036(18)
    C2A 0.019(2) 0.021(2) 0.015(2) 0.0083(18) -0.0035(17) -0.0010(17)
    C3A 0.019(2) 0.020(2) 0.020(2) -0.0043(17) 0.0044(17) -0.0061(17)
    C4A 0.0187(19) 0.028(2) 0.022(2) -0.0021(17) -0.0051(16) -0.0031(17)
    C5A 0.021(2) 0.025(2) 0.025(2) 0.0027(17) -0.0047(16) 0.0019(17)
    C6A 0.0158(19) 0.023(2) 0.0154(19) -0.0008(16) 0.0017(15) 0.0009(16)
    C7A 0.023(2) 0.021(2) 0.0165(19) 0.0046(17) 0.0088(16) 0.0033(16)
    C8A 0.025(2) 0.020(2) 0.018(2) 0.0026(18) 0.0096(18) -0.0008(17)
    C9A 0.019(2) 0.016(2) 0.0142(19) -0.0040(16) 0.0010(15) -0.0057(15)
    C10A 0.018(2) 0.023(2) 0.022(2) -0.0018(17) 0.0021(17) 0.0000(17)
    C11A 0.0182(19) 0.016(2) 0.021(2) 0.0017(15) -0.0011(16) -0.0029(16)
    C12A 0.0165(19) 0.017(2) 0.021(2) -0.0005(15) -0.0036(16) 0.0020(16)
    C13A 0.023(2) 0.019(2) 0.020(2) 0.0042(17) 0.0021(17) 0.0039(16)
    C14A 0.021(2) 0.024(2) 0.021(2) 0.0015(18) 0.0011(17) 0.0075(17)
    C15A 0.018(2) 0.022(2) 0.0154(19) -0.0034(17) 0.0006(16) -0.0056(17)
    C16A 0.020(2) 0.0143(19) 0.023(2) 0.0013(15) 0.0039(16) 0.0025(16)
    C17A 0.023(2) 0.0154(19) 0.023(2) -0.0033(16) 0.0006(17) 0.0049(16)
    C18A 0.028(2) 0.025(2) 0.024(2) -0.0040(19) 0.0039(19) -0.0014(18)
    C19A 0.0160(19) 0.033(2) 0.029(2) 0.0092(17) 0.0001(16) -0.0039(18)
    C20A 0.024(2) 0.024(2) 0.025(2) -0.0019(18) 0.0021(19) -0.0014(18)
    C21A 0.031(2) 0.020(2) 0.031(3) -0.0061(19) 0.008(2) -0.0005(19)
    O1B 0.0126(14) 0.0159(14) 0.0268(16) 0.0014(11) 0.0004(12) 0.0017(12)
    O2B 0.0300(17) 0.0199(15) 0.0257(16) 0.0032(12) 0.0121(13) 0.0059(12)
    O3B 0.0199(16) 0.0237(17) 0.0281(17) -0.0044(13) 0.0009(14) 0.0058(14)
    O4B 0.0219(15) 0.0343(18) 0.0184(14) -0.0006(14) 0.0096(12) -0.0001(13)
    N1B 0.0151(17) 0.0167(18) 0.0142(17) 0.0013(14) 0.0024(14) -0.0004(14)
    N2B 0.0166(17) 0.0199(18) 0.0165(17) 0.0003(13) 0.0002(13) -0.0016(14)
    C1B 0.016(2) 0.016(2) 0.016(2) 0.0021(17) 0.0002(17) -0.0011(17)
    C2B 0.016(2) 0.021(2) 0.0125(19) 0.0075(17) 0.0010(16) 0.0009(16)
    C3B 0.018(2) 0.0151(19) 0.018(2) 0.0006(16) 0.0044(16) -0.0019(16)
    C4B 0.0146(18) 0.025(2) 0.026(2) 0.0026(16) 0.0024(16) -0.0013(17)
    C5B 0.0167(18) 0.022(2) 0.0192(19) 0.0019(15) 0.0008(15) 0.0001(16)
    C6B 0.0139(18) 0.0157(19) 0.0143(18) -0.0002(15) 0.0029(14) -0.0021(15)
    C7B 0.021(2) 0.0163(19) 0.0128(18) 0.0006(16) 0.0034(15) 0.0001(15)
    C8B 0.020(2) 0.017(2) 0.015(2) 0.0034(16) 0.0039(16) 0.0003(16)
    C9B 0.0108(18) 0.0125(19) 0.024(2) 0.0017(15) -0.0009(16) -0.0011(16)
    C10B 0.0134(19) 0.022(2) 0.019(2) -0.0018(16) 0.0010(16) -0.0043(17)
    C11B 0.0186(19) 0.020(2) 0.017(2) 0.0028(16) -0.0035(15) -0.0010(16)
    C12B 0.0145(18) 0.018(2) 0.0155(19) 0.0010(15) -0.0005(15) 0.0018(15)
    C13B 0.023(2) 0.022(2) 0.021(2) 0.0059(17) 0.0004(16) 0.0056(17)
    C14B 0.025(2) 0.024(2) 0.017(2) -0.0015(18) 0.0034(17) 0.0066(17)
    C15B 0.0165(19) 0.026(2) 0.0154(19) -0.0022(16) 0.0022(15) -0.0038(16)
    C16B 0.0156(19) 0.020(2) 0.020(2) 0.0024(15) -0.0009(15) -0.0007(16)
    C17B 0.019(2) 0.018(2) 0.019(2) -0.0027(16) -0.0012(15) 0.0034(16)
    C18B 0.023(2) 0.021(2) 0.026(2) -0.0050(17) -0.0001(18) 0.0054(17)
    C19B 0.0197(19) 0.036(2) 0.022(2) -0.0110(17) 0.0068(16) -0.0032(17)
    C20B 0.023(2) 0.020(2) 0.024(2) 0.0020(18) 0.0030(18) 0.0001(18)
    C21B 0.022(2) 0.016(2) 0.030(2) -0.0048(17) 0.0055(18) -0.0014(17)
    O1C 0.0163(14) 0.0251(17) 0.0218(15) -0.0020(12) -0.0029(12) 0.0028(12)
    O2C 0.046(2) 0.0272(17) 0.0351(18) 0.0119(14) 0.0252(15) 0.0144(14)
    O3C 0.0201(16) 0.0241(16) 0.0267(17) -0.0044(13) -0.0004(13) 0.0007(13)
    O4C 0.0207(15) 0.0297(17) 0.0249(15) 0.0021(13) 0.0092(12) 0.0024(13)
    N1C 0.0224(19) 0.0185(19) 0.0198(18) -0.0031(15) 0.0045(15) -0.0014(15)
    N2C 0.0193(18) 0.0224(18) 0.0158(16) -0.0029(14) -0.0001(14) -0.0006(14)
    C1C 0.016(2) 0.020(2) 0.014(2) 0.0018(18) 0.0030(17) -0.0045(17)
    C2C 0.019(2) 0.017(2) 0.019(2) -0.0055(17) 0.0059(18) -0.0003(17)
    C3C 0.019(2) 0.017(2) 0.024(2) 0.0004(17) 0.0042(17) -0.0028(17)
    C4C 0.0165(19) 0.028(2) 0.027(2) 0.0027(17) -0.0017(16) 0.0001(18)
    C5C 0.022(2) 0.029(2) 0.020(2) 0.0071(17) 0.0008(16) 0.0034(17)
    C6C 0.019(2) 0.019(2) 0.020(2) 0.0027(16) 0.0053(16) -0.0031(16)
    C7C 0.019(2) 0.021(2) 0.0163(19) 0.0057(16) 0.0001(16) -0.0004(16)
    C8C 0.021(2) 0.014(2) 0.022(2) -0.0031(17) -0.0008(17) -0.0017(17)
    C9C 0.019(2) 0.016(2) 0.0188(19) -0.0016(16) 0.0036(16) -0.0001(15)
    C10C 0.018(2) 0.019(2) 0.019(2) -0.0036(16) 0.0022(16) -0.0020(16)
    C11C 0.018(2) 0.016(2) 0.020(2) -0.0009(16) -0.0001(16) 0.0016(15)
    C12C 0.019(2) 0.018(2) 0.0158(19) -0.0031(16) 0.0029(16) 0.0006(15)
    C13C 0.029(2) 0.018(2) 0.024(2) 0.0005(18) 0.0041(18) 0.0034(17)
    C14C 0.023(2) 0.023(2) 0.0170(19) -0.0011(18) 0.0051(16) 0.0053(16)
    C15C 0.0133(19) 0.027(2) 0.0165(19) -0.0038(16) 0.0029(16) 0.0005(17)
    C16C 0.023(2) 0.018(2) 0.025(2) 0.0030(16) 0.0038(17) 0.0060(16)
    C17C 0.020(2) 0.020(2) 0.0173(19) -0.0017(16) 0.0047(16) 0.0047(15)
    C18C 0.030(2) 0.028(2) 0.026(2) -0.009(2) 0.003(2) 0.003(2)
    C19C 0.031(2) 0.034(2) 0.025(2) -0.0124(19) 0.0130(18) 0.0011(18)
    C20C 0.021(2) 0.026(2) 0.020(2) 0.0018(18) -0.0037(17) 0.0001(17)
    C21C 0.026(2) 0.018(2) 0.030(2) -0.0068(19) 0.0026(18) -0.0005(18)
    O1D 0.0151(14) 0.0239(16) 0.0268(17) -0.0016(12) 0.0000(12) 0.0045(13)
    O2D 0.0252(16) 0.0187(14) 0.0237(15) 0.0046(12) 0.0088(12) 0.0064(11)
    O3D 0.0186(16) 0.0260(17) 0.0280(17) -0.0045(13) 0.0009(14) 0.0078(14)
    O4D 0.0158(14) 0.0337(18) 0.0214(14) 0.0027(13) 0.0057(11) 0.0024(13)
    N1D 0.0207(19) 0.0186(19) 0.0148(17) -0.0026(15) 0.0049(15) -0.0013(14)
    N2D 0.0161(17) 0.0176(17) 0.0154(16) -0.0024(13) 0.0060(13) -0.0015(13)
    C1D 0.014(2) 0.023(2) 0.0102(19) -0.0004(17) 0.0058(16) -0.0031(17)
    C2D 0.019(2) 0.014(2) 0.018(2) -0.0035(16) 0.0044(17) 0.0009(16)
    C3D 0.018(2) 0.025(2) 0.0113(18) -0.0038(17) 0.0027(15) 0.0020(16)
    C4D 0.0156(18) 0.030(2) 0.0187(19) 0.0022(17) -0.0037(15) 0.0024(16)
    C5D 0.022(2) 0.023(2) 0.0152(18) 0.0051(16) 0.0013(15) 0.0022(15)
    C6D 0.021(2) 0.022(2) 0.0142(19) 0.0025(16) 0.0061(15) 0.0005(16)
    C7D 0.019(2) 0.018(2) 0.0143(19) 0.0047(16) 0.0029(15) -0.0007(15)
    C8D 0.022(2) 0.011(2) 0.022(2) -0.0029(17) -0.0012(18) -0.0016(17)
    C9D 0.020(2) 0.017(2) 0.0112(17) -0.0048(16) 0.0012(15) 0.0014(15)
    C10D 0.0152(19) 0.020(2) 0.0159(19) 0.0024(16) 0.0064(15) -0.0007(15)
    C11D 0.0156(19) 0.016(2) 0.0168(19) -0.0014(15) -0.0008(15) -0.0004(15)
    C12D 0.0116(18) 0.0176(19) 0.0144(18) 0.0003(15) -0.0009(15) 0.0005(14)
    C13D 0.017(2) 0.021(2) 0.0173(19) 0.0026(16) -0.0008(16) 0.0061(16)
    C14D 0.022(2) 0.026(2) 0.0139(19) 0.0002(18) -0.0006(16) 0.0062(16)
    C15D 0.0125(19) 0.027(2) 0.0126(18) -0.0019(17) -0.0004(15) 0.0001(17)
    C16D 0.0133(19) 0.023(2) 0.019(2) 0.0004(15) -0.0015(15) 0.0003(16)
    C17D 0.0146(18) 0.0181(19) 0.0105(17) -0.0011(15) 0.0000(14) 0.0000(14)
    C18D 0.030(2) 0.021(2) 0.027(2) -0.0068(18) 0.0028(19) 0.0066(18)
    C19D 0.027(2) 0.042(3) 0.024(2) 0.011(2) 0.0015(18) -0.0033(19)
    C20D 0.020(2) 0.021(2) 0.019(2) 0.0002(17) -0.0044(16) 0.0020(16)
    C21D 0.023(2) 0.014(2) 0.024(2) -0.0001(17) 0.0043(17) 0.0004(16)
_geom_special_details
;
All e.s.d.'s (except the e.s.d. in the dihedral angle between two l.s. planes)
are estimated using the full covariance matrix. The cell e.s.d.'s are taken
into account individually in the estimation of e.s.d.'s in distances, angles
and torsion angles; correlations between e.s.d.'s in cell parameters are only
used when they are defined by crystal symmetry. An approximate (isotropic)
treatment of cell e.s.d.'s is used for estimating e.s.d.'s involving l.s.
planes.
;
loop_
    _geom_bond_atom_site_label_1
    _geom_bond_atom_site_label_2
    _geom_bond_site_symmetry_2
    _geom_bond_distance
    _geom_bond_publ_flag
    O1A C1A . 1.350(5) ?
    O1A H1OA . 0.84 ?
    O2A C17A . 1.351(5) ?
    O2A H2OA . 0.84 ?
    O3A C3A . 1.372(6) ?
    O3A C18A . 1.426(6) ?
    O4A C15A . 1.362(5) ?
    O4A C19A . 1.428(5) ?
    N1A C7A . 1.276(6) ?
    N1A C8A . 1.449(6) ?
    N2A C11A . 1.281(6) ?
    N2A C10A . 1.455(6) ?
    C1A C2A . 1.378(7) ?
    C1A C6A . 1.419(6) ?
    C2A C3A . 1.396(6) ?
    C2A H2AA . 0.95 ?
    C3A C4A . 1.391(6) ?
    C4A C5A . 1.372(5) ?
    C4A H4AA . 0.95 ?
    C5A C6A . 1.405(6) ?
    C5A H5AA . 0.95 ?
    C6A C7A . 1.442(6) ?
    C7A H7AA . 0.95 ?
    C8A C9A . 1.534(6) ?
    C8A H8AA . 0.99 ?
    C8A H8AB . 0.99 ?
    C9A C21A . 1.517(6) ?
    C9A C20A . 1.526(6) ?
    C9A C10A . 1.560(6) ?
    C10A H10A . 0.99 ?
    C10A H10B . 0.99 ?
    C11A C12A . 1.451(6) ?
    C11A H11A . 0.95 ?
    C12A C13A . 1.400(6) ?
    C12A C17A . 1.409(6) ?
    C13A C14A . 1.366(6) ?
    C13A H13A . 0.95 ?
    C14A C15A . 1.403(6) ?
    C14A H14A . 0.95 ?
    C15A C16A . 1.379(6) ?
    C16A C17A . 1.396(6) ?
    C16A H16A . 0.95 ?
    C18A H18A . 0.98 ?
    C18A H18B . 0.98 ?
    C18A H18C . 0.98 ?
    C19A H19A . 0.98 ?
    C19A H19B . 0.98 ?
    C19A H19C . 0.98 ?
    C20A H20A . 0.98 ?
    C20A H20B . 0.98 ?
    C20A H20C . 0.98 ?
    C21A H21A . 0.98 ?
    C21A H21B . 0.98 ?
    C21A H21C . 0.98 ?
    O1B C1B . 1.342(5) ?
    O1B H1OB . 0.84 ?
    O2B C17B . 1.360(5) ?
    O2B H2OB . 0.84 ?
    O3B C3B . 1.366(5) ?
    O3B C18B . 1.418(6) ?
    O4B C15B . 1.366(5) ?
    O4B C19B . 1.441(5) ?
    N1B C7B . 1.281(5) ?
    N1B C8B . 1.449(6) ?
    N2B C11B . 1.276(6) ?
    N2B C10B . 1.461(5) ?
    C1B C2B . 1.390(6) ?
    C1B C6B . 1.415(6) ?
    C2B C3B . 1.392(6) ?
    C2B H2BA . 0.95 ?
    C3B C4B . 1.396(6) ?
    C4B C5B . 1.380(5) ?
    C4B H4BA . 0.95 ?
    C5B C6B . 1.402(5) ?
    C5B H5BA . 0.95 ?
    C6B C7B . 1.455(6) ?
    C7B H7BA . 0.95 ?
    C8B C9B . 1.540(6) ?
    C8B H8BA . 0.99 ?
    C8B H8BB . 0.99 ?
    C9B C21B . 1.515(6) ?
    C9B C20B . 1.522(6) ?
    C9B C10B . 1.566(6) ?
    C10B H10C . 0.99 ?
    C10B H10D . 0.99 ?
    C11B C12B . 1.462(6) ?
    C11B H11B . 0.95 ?
    C12B C13B . 1.394(6) ?
    C12B C17B . 1.409(6) ?
    C13B C14B . 1.379(6) ?
    C13B H13B . 0.95 ?
    C14B C15B . 1.405(6) ?
    C14B H14B . 0.95 ?
    C15B C16B . 1.377(6) ?
    C16B C17B . 1.384(6) ?
    C16B H16B . 0.95 ?
    C18B H18D . 0.98 ?
    C18B H18E . 0.98 ?
    C18B H18F . 0.98 ?
    C19B H19D . 0.98 ?
    C19B H19E . 0.98 ?
    C19B H19F . 0.98 ?
    C20B H20D . 0.98 ?
    C20B H20E . 0.98 ?
    C20B H20F . 0.98 ?
    C21B H21D . 0.98 ?
    C21B H21E . 0.98 ?
    C21B H21F . 0.98 ?
    O1C C1C . 1.355(5) ?
    O1C H1OC . 0.84 ?
    O2C C17C . 1.350(5) ?
    O2C H2OC . 0.84 ?
    O3C C3C . 1.362(6) ?
    O3C C18C . 1.437(6) ?
    O4C C15C . 1.372(5) ?
    O4C C19C . 1.439(5) ?
    N1C C7C . 1.282(6) ?
    N1C C8C . 1.469(6) ?
    N2C C11C . 1.288(6) ?
    N2C C10C . 1.466(6) ?
    C1C C2C . 1.398(6) ?
    C1C C6C . 1.407(6) ?
    C2C C3C . 1.385(7) ?
    C2C H2CA . 0.95 ?
    C3C C4C . 1.405(6) ?
    C4C C5C . 1.374(6) ?
    C4C H4CA . 0.95 ?
    C5C C6C . 1.411(6) ?
    C5C H5CA . 0.95 ?
    C6C C7C . 1.450(6) ?
    C7C H7CA . 0.95 ?
    C8C C9C . 1.543(6) ?
    C8C H8CA . 0.99 ?
    C8C H8CB . 0.99 ?
    C9C C10C . 1.507(6) ?
    C9C C20C . 1.530(7) ?
    C9C C21C . 1.538(6) ?
    C10C H10E . 0.99 ?
    C10C H10F . 0.99 ?
    C11C C12C . 1.444(6) ?
    C11C H11C . 0.95 ?
    C12C C13C . 1.399(6) ?
    C12C C17C . 1.417(6) ?
    C13C C14C . 1.379(6) ?
    C13C H13C . 0.95 ?
    C14C C15C . 1.391(6) ?
    C14C H14C . 0.95 ?
    C15C C16C . 1.408(6) ?
    C16C C17C . 1.386(6) ?
    C16C H16C . 0.95 ?
    C18C H18G . 0.98 ?
    C18C H18H . 0.98 ?
    C18C H18I . 0.98 ?
    C19C H19G . 0.98 ?
    C19C H19H . 0.98 ?
    C19C H19I . 0.98 ?
    C20C H20G . 0.98 ?
    C20C H20H . 0.98 ?
    C20C H20I . 0.98 ?
    C21C H21G . 0.98 ?
    C21C H21H . 0.98 ?
    C21C H21I . 0.98 ?
    O1D C1D . 1.356(5) ?
    O1D H1OD . 0.84 ?
    O2D C17D . 1.343(5) ?
    O2D H2OD . 0.84 ?
    O3D C3D . 1.357(6) ?
    O3D C18D . 1.438(6) ?
    O4D C15D . 1.359(5) ?
    O4D C19D . 1.425(5) ?
    N1D C7D . 1.280(6) ?
    N1D C8D . 1.475(6) ?
    N2D C11D . 1.292(5) ?
    N2D C10D . 1.466(5) ?
    C1D C2D . 1.403(6) ?
    C1D C6D . 1.408(6) ?
    C2D C3D . 1.387(6) ?
    C2D H2DA . 0.95 ?
    C3D C4D . 1.417(6) ?
    C4D C5D . 1.360(5) ?
    C4D H4DA . 0.95 ?
    C5D C6D . 1.402(6) ?
    C5D H5DA . 0.95 ?
    C6D C7D . 1.455(6) ?
    C7D H7DA . 0.95 ?
    C8D C9D . 1.543(6) ?
    C8D H8DA . 0.99 ?
    C8D H8DB . 0.99 ?
    C9D C10D . 1.518(6) ?
    C9D C21D . 1.537(6) ?
    C9D C20D . 1.541(6) ?
    C10D H10G . 0.99 ?
    C10D H10H . 0.99 ?
    C11D C12D . 1.450(6) ?
    C11D H11D . 0.95 ?
    C12D C13D . 1.410(6) ?
    C12D C17D . 1.417(6) ?
    C13D C14D . 1.376(6) ?
    C13D H13D . 0.95 ?
    C14D C15D . 1.398(6) ?
    C14D H14D . 0.95 ?
    C15D C16D . 1.401(6) ?
    C16D C17D . 1.395(6) ?
    C16D H16D . 0.95 ?
    C18D H18J . 0.98 ?
    C18D H18K . 0.98 ?
    C18D H18L . 0.98 ?
    C19D H19J . 0.98 ?
    C19D H19K . 0.98 ?
    C19D H19L . 0.98 ?
    C20D H20J . 0.98 ?
    C20D H20K . 0.98 ?
    C20D H20L . 0.98 ?
    C21D H21J . 0.98 ?
    C21D H21K . 0.98 ?
    C21D H21L . 0.98 ?
loop_
    _geom_angle_atom_site_label_1
    _geom_angle_atom_site_label_2
    _geom_angle_atom_site_label_3
    _geom_angle_site_symmetry_1
    _geom_angle_site_symmetry_3
    _geom_angle
    _geom_angle_publ_flag
    C1A O1A H1OA . . 109.5 ?
    C17A O2A H2OA . . 109.5 ?
    C3A O3A C18A . . 117.9(4) ?
    C15A O4A C19A . . 117.4(3) ?
    C7A N1A C8A . . 118.7(4) ?
    C11A N2A C10A . . 118.0(4) ?
    O1A C1A C2A . . 118.7(4) ?
    O1A C1A C6A . . 120.8(4) ?
    C2A C1A C6A . . 120.5(4) ?
    C1A C2A C3A . . 119.9(4) ?
    C1A C2A H2AA . . 120.0 ?
    C3A C2A H2AA . . 120.0 ?
    O3A C3A C4A . . 115.6(4) ?
    O3A C3A C2A . . 123.7(4) ?
    C4A C3A C2A . . 120.7(4) ?
    C5A C4A C3A . . 119.0(4) ?
    C5A C4A H4AA . . 120.5 ?
    C3A C4A H4AA . . 120.5 ?
    C4A C5A C6A . . 122.2(4) ?
    C4A C5A H5AA . . 118.9 ?
    C6A C5A H5AA . . 118.9 ?
    C5A C6A C1A . . 117.5(4) ?
    C5A C6A C7A . . 121.6(4) ?
    C1A C6A C7A . . 120.9(4) ?
    N1A C7A C6A . . 122.4(4) ?
    N1A C7A H7AA . . 118.8 ?
    C6A C7A H7AA . . 118.8 ?
    N1A C8A C9A . . 113.5(4) ?
    N1A C8A H8AA . . 108.9 ?
    C9A C8A H8AA . . 108.9 ?
    N1A C8A H8AB . . 108.9 ?
    C9A C8A H8AB . . 108.9 ?
    H8AA C8A H8AB . . 107.7 ?
    C21A C9A C20A . . 110.0(4) ?
    C21A C9A C8A . . 108.2(4) ?
    C20A C9A C8A . . 111.3(4) ?
    C21A C9A C10A . . 109.9(4) ?
    C20A C9A C10A . . 111.0(4) ?
    C8A C9A C10A . . 106.4(4) ?
    N2A C10A C9A . . 113.7(4) ?
    N2A C10A H10A . . 108.8 ?
    C9A C10A H10A . . 108.8 ?
    N2A C10A H10B . . 108.8 ?
    C9A C10A H10B . . 108.8 ?
    H10A C10A H10B . . 107.7 ?
    N2A C11A C12A . . 122.4(4) ?
    N2A C11A H11A . . 118.8 ?
    C12A C11A H11A . . 118.8 ?
    C13A C12A C17A . . 118.2(4) ?
    C13A C12A C11A . . 120.0(4) ?
    C17A C12A C11A . . 121.8(4) ?
    C14A C13A C12A . . 121.9(4) ?
    C14A C13A H13A . . 119.0 ?
    C12A C13A H13A . . 119.0 ?
    C13A C14A C15A . . 119.0(4) ?
    C13A C14A H14A . . 120.5 ?
    C15A C14A H14A . . 120.5 ?
    O4A C15A C16A . . 124.4(4) ?
    O4A C15A C14A . . 114.5(4) ?
    C16A C15A C14A . . 121.1(4) ?
    C15A C16A C17A . . 119.4(4) ?
    C15A C16A H16A . . 120.3 ?
    C17A C16A H16A . . 120.3 ?
    O2A C17A C16A . . 118.5(4) ?
    O2A C17A C12A . . 121.1(4) ?
    C16A C17A C12A . . 120.4(4) ?
    O3A C18A H18A . . 109.5 ?
    O3A C18A H18B . . 109.5 ?
    H18A C18A H18B . . 109.5 ?
    O3A C18A H18C . . 109.5 ?
    H18A C18A H18C . . 109.5 ?
    H18B C18A H18C . . 109.5 ?
    O4A C19A H19A . . 109.5 ?
    O4A C19A H19B . . 109.5 ?
    H19A C19A H19B . . 109.5 ?
    O4A C19A H19C . . 109.5 ?
    H19A C19A H19C . . 109.5 ?
    H19B C19A H19C . . 109.5 ?
    C9A C20A H20A . . 109.5 ?
    C9A C20A H20B . . 109.5 ?
    H20A C20A H20B . . 109.5 ?
    C9A C20A H20C . . 109.5 ?
    H20A C20A H20C . . 109.5 ?
    H20B C20A H20C . . 109.5 ?
    C9A C21A H21A . . 109.5 ?
    C9A C21A H21B . . 109.5 ?
    H21A C21A H21B . . 109.5 ?
    C9A C21A H21C . . 109.5 ?
    H21A C21A H21C . . 109.5 ?
    H21B C21A H21C . . 109.5 ?
    C1B O1B H1OB . . 109.5 ?
    C17B O2B H2OB . . 109.5 ?
    C3B O3B C18B . . 118.2(4) ?
    C15B O4B C19B . . 117.9(3) ?
    C7B N1B C8B . . 118.1(4) ?
    C11B N2B C10B . . 119.1(4) ?
    O1B C1B C2B . . 118.5(4) ?
    O1B C1B C6B . . 121.1(4) ?
    C2B C1B C6B . . 120.3(4) ?
    C1B C2B C3B . . 119.8(4) ?
    C1B C2B H2BA . . 120.1 ?
    C3B C2B H2BA . . 120.1 ?
    O3B C3B C2B . . 124.7(4) ?
    O3B C3B C4B . . 114.3(4) ?
    C2B C3B C4B . . 120.9(4) ?
    C5B C4B C3B . . 119.0(4) ?
    C5B C4B H4BA . . 120.5 ?
    C3B C4B H4BA . . 120.5 ?
    C4B C5B C6B . . 121.8(4) ?
    C4B C5B H5BA . . 119.1 ?
    C6B C5B H5BA . . 119.1 ?
    C5B C6B C1B . . 118.2(4) ?
    C5B C6B C7B . . 120.7(4) ?
    C1B C6B C7B . . 121.1(4) ?
    N1B C7B C6B . . 121.9(4) ?
    N1B C7B H7BA . . 119.0 ?
    C6B C7B H7BA . . 119.0 ?
    N1B C8B C9B . . 112.8(4) ?
    N1B C8B H8BA . . 109.0 ?
    C9B C8B H8BA . . 109.0 ?
    N1B C8B H8BB . . 109.0 ?
    C9B C8B H8BB . . 109.0 ?
    H8BA C8B H8BB . . 107.8 ?
    C21B C9B C20B . . 110.0(4) ?
    C21B C9B C8B . . 108.3(4) ?
    C20B C9B C8B . . 111.3(4) ?
    C21B C9B C10B . . 110.0(4) ?
    C20B C9B C10B . . 110.2(4) ?
    C8B C9B C10B . . 107.0(3) ?
    N2B C10B C9B . . 113.5(3) ?
    N2B C10B H10C . . 108.9 ?
    C9B C10B H10C . . 108.9 ?
    N2B C10B H10D . . 108.9 ?
    C9B C10B H10D . . 108.9 ?
    H10C C10B H10D . . 107.7 ?
    N2B C11B C12B . . 121.6(4) ?
    N2B C11B H11B . . 119.2 ?
    C12B C11B H11B . . 119.2 ?
    C13B C12B C17B . . 118.0(4) ?
    C13B C12B C11B . . 120.1(4) ?
    C17B C12B C11B . . 121.8(4) ?
    C14B C13B C12B . . 122.1(4) ?
    C14B C13B H13B . . 118.9 ?
    C12B C13B H13B . . 118.9 ?
    C13B C14B C15B . . 118.4(4) ?
    C13B C14B H14B . . 120.8 ?
    C15B C14B H14B . . 120.8 ?
    O4B C15B C16B . . 115.3(4) ?
    O4B C15B C14B . . 123.8(4) ?
    C16B C15B C14B . . 120.9(4) ?
    C15B C16B C17B . . 120.0(4) ?
    C15B C16B H16B . . 120.0 ?
    C17B C16B H16B . . 120.0 ?
    O2B C17B C16B . . 118.5(4) ?
    O2B C17B C12B . . 120.9(4) ?
    C16B C17B C12B . . 120.5(4) ?
    O3B C18B H18D . . 109.5 ?
    O3B C18B H18E . . 109.5 ?
    H18D C18B H18E . . 109.5 ?
    O3B C18B H18F . . 109.5 ?
    H18D C18B H18F . . 109.5 ?
    H18E C18B H18F . . 109.5 ?
    O4B C19B H19D . . 109.5 ?
    O4B C19B H19E . . 109.5 ?
    H19D C19B H19E . . 109.5 ?
    O4B C19B H19F . . 109.5 ?
    H19D C19B H19F . . 109.5 ?
    H19E C19B H19F . . 109.5 ?
    C9B C20B H20D . . 109.5 ?
    C9B C20B H20E . . 109.5 ?
    H20D C20B H20E . . 109.5 ?
    C9B C20B H20F . . 109.5 ?
    H20D C20B H20F . . 109.5 ?
    H20E C20B H20F . . 109.5 ?
    C9B C21B H21D . . 109.5 ?
    C9B C21B H21E . . 109.5 ?
    H21D C21B H21E . . 109.5 ?
    C9B C21B H21F . . 109.5 ?
    H21D C21B H21F . . 109.5 ?
    H21E C21B H21F . . 109.5 ?
    C1C O1C H1OC . . 109.5 ?
    C17C O2C H2OC . . 109.5 ?
    C3C O3C C18C . . 117.5(4) ?
    C15C O4C C19C . . 117.2(3) ?
    C7C N1C C8C . . 118.7(4) ?
    C11C N2C C10C . . 118.1(4) ?
    O1C C1C C2C . . 118.3(4) ?
    O1C C1C C6C . . 120.0(4) ?
    C2C C1C C6C . . 121.7(4) ?
    C3C C2C C1C . . 118.7(4) ?
    C3C C2C H2CA . . 120.7 ?
    C1C C2C H2CA . . 120.7 ?
    O3C C3C C2C . . 124.2(4) ?
    O3C C3C C4C . . 114.8(4) ?
    C2C C3C C4C . . 121.0(4) ?
    C5C C4C C3C . . 119.5(4) ?
    C5C C4C H4CA . . 120.2 ?
    C3C C4C H4CA . . 120.2 ?
    C4C C5C C6C . . 121.4(4) ?
    C4C C5C H5CA . . 119.3 ?
    C6C C5C H5CA . . 119.3 ?
    C1C C6C C5C . . 117.7(4) ?
    C1C C6C C7C . . 121.8(4) ?
    C5C C6C C7C . . 120.5(4) ?
    N1C C7C C6C . . 121.9(4) ?
    N1C C7C H7CA . . 119.1 ?
    C6C C7C H7CA . . 119.1 ?
    N1C C8C C9C . . 113.3(4) ?
    N1C C8C H8CA . . 108.9 ?
    C9C C8C H8CA . . 108.9 ?
    N1C C8C H8CB . . 108.9 ?
    C9C C8C H8CB . . 108.9 ?
    H8CA C8C H8CB . . 107.7 ?
    C10C C9C C20C . . 112.4(4) ?
    C10C C9C C21C . . 110.3(4) ?
    C20C C9C C21C . . 110.4(4) ?
    C10C C9C C8C . . 107.7(4) ?
    C20C C9C C8C . . 109.6(4) ?
    C21C C9C C8C . . 106.1(4) ?
    N2C C10C C9C . . 113.9(4) ?
    N2C C10C H10E . . 108.8 ?
    C9C C10C H10E . . 108.8 ?
    N2C C10C H10F . . 108.8 ?
    C9C C10C H10F . . 108.8 ?
    H10E C10C H10F . . 107.7 ?
    N2C C11C C12C . . 122.5(4) ?
    N2C C11C H11C . . 118.8 ?
    C12C C11C H11C . . 118.8 ?
    C13C C12C C17C . . 117.5(4) ?
    C13C C12C C11C . . 121.0(4) ?
    C17C C12C C11C . . 121.4(4) ?
    C14C C13C C12C . . 123.0(4) ?
    C14C C13C H13C . . 118.5 ?
    C12C C13C H13C . . 118.5 ?
    C13C C14C C15C . . 118.4(4) ?
    C13C C14C H14C . . 120.8 ?
    C15C C14C H14C . . 120.8 ?
    O4C C15C C14C . . 124.9(4) ?
    O4C C15C C16C . . 114.2(4) ?
    C14C C15C C16C . . 120.9(4) ?
    C17C C16C C15C . . 119.5(4) ?
    C17C C16C H16C . . 120.2 ?
    C15C C16C H16C . . 120.2 ?
    O2C C17C C16C . . 118.6(4) ?
    O2C C17C C12C . . 120.7(4) ?
    C16C C17C C12C . . 120.7(4) ?
    O3C C18C H18G . . 109.5 ?
    O3C C18C H18H . . 109.5 ?
    H18G C18C H18H . . 109.5 ?
    O3C C18C H18I . . 109.5 ?
    H18G C18C H18I . . 109.5 ?
    H18H C18C H18I . . 109.5 ?
    O4C C19C H19G . . 109.5 ?
    O4C C19C H19H . . 109.5 ?
    H19G C19C H19H . . 109.5 ?
    O4C C19C H19I . . 109.5 ?
    H19G C19C H19I . . 109.5 ?
    H19H C19C H19I . . 109.5 ?
    C9C C20C H20G . . 109.5 ?
    C9C C20C H20H . . 109.5 ?
    H20G C20C H20H . . 109.5 ?
    C9C C20C H20I . . 109.5 ?
    H20G C20C H20I . . 109.5 ?
    H20H C20C H20I . . 109.5 ?
    C9C C21C H21G . . 109.5 ?
    C9C C21C H21H . . 109.5 ?
    H21G C21C H21H . . 109.5 ?
    C9C C21C H21I . . 109.5 ?
    H21G C21C H21I . . 109.5 ?
    H21H C21C H21I . . 109.5 ?
    C1D O1D H1OD . . 109.5 ?
    C17D O2D H2OD . . 109.5 ?
    C3D O3D C18D . . 117.5(4) ?
    C15D O4D C19D . . 117.7(3) ?
    C7D N1D C8D . . 119.2(4) ?
    C11D N2D C10D . . 117.3(4) ?
    O1D C1D C2D . . 118.1(4) ?
    O1D C1D C6D . . 120.2(4) ?
    C2D C1D C6D . . 121.8(4) ?
    C3D C2D C1D . . 118.2(4) ?
    C3D C2D H2DA . . 120.9 ?
    C1D C2D H2DA . . 120.9 ?
    O3D C3D C2D . . 124.8(4) ?
    O3D C3D C4D . . 114.5(4) ?
    C2D C3D C4D . . 120.7(4) ?
    C5D C4D C3D . . 119.9(4) ?
    C5D C4D H4DA . . 120.0 ?
    C3D C4D H4DA . . 120.0 ?
    C4D C5D C6D . . 121.5(4) ?
    C4D C5D H5DA . . 119.3 ?
    C6D C5D H5DA . . 119.3 ?
    C5D C6D C1D . . 117.9(4) ?
    C5D C6D C7D . . 120.5(4) ?
    C1D C6D C7D . . 121.6(4) ?
    N1D C7D C6D . . 121.6(4) ?
    N1D C7D H7DA . . 119.2 ?
    C6D C7D H7DA . . 119.2 ?
    N1D C8D C9D . . 111.9(4) ?
    N1D C8D H8DA . . 109.2 ?
    C9D C8D H8DA . . 109.2 ?
    N1D C8D H8DB . . 109.2 ?
    C9D C8D H8DB . . 109.2 ?
    H8DA C8D H8DB . . 107.9 ?
    C10D C9D C21D . . 110.7(4) ?
    C10D C9D C20D . . 111.5(4) ?
    C21D C9D C20D . . 109.5(4) ?
    C10D C9D C8D . . 108.2(4) ?
    C21D C9D C8D . . 106.7(4) ?
    C20D C9D C8D . . 110.1(4) ?
    N2D C10D C9D . . 112.7(4) ?
    N2D C10D H10G . . 109.1 ?
    C9D C10D H10G . . 109.1 ?
    N2D C10D H10H . . 109.1 ?
    C9D C10D H10H . . 109.1 ?
    H10G C10D H10H . . 107.8 ?
    N2D C11D C12D . . 121.9(4) ?
    N2D C11D H11D . . 119.1 ?
    C12D C11D H11D . . 119.1 ?
    C13D C12D C17D . . 118.0(4) ?
    C13D C12D C11D . . 120.6(4) ?
    C17D C12D C11D . . 121.3(4) ?
    C14D C13D C12D . . 121.6(4) ?
    C14D C13D H13D . . 119.2 ?
    C12D C13D H13D . . 119.2 ?
    C13D C14D C15D . . 119.4(4) ?
    C13D C14D H14D . . 120.3 ?
    C15D C14D H14D . . 120.3 ?
    O4D C15D C14D . . 114.6(4) ?
    O4D C15D C16D . . 124.4(4) ?
    C14D C15D C16D . . 121.0(4) ?
    C17D C16D C15D . . 119.1(4) ?
    C17D C16D H16D . . 120.5 ?
    C15D C16D H16D . . 120.5 ?
    O2D C17D C16D . . 118.3(4) ?
    O2D C17D C12D . . 120.8(4) ?
    C16D C17D C12D . . 120.8(4) ?
    O3D C18D H18J . . 109.5 ?
    O3D C18D H18K . . 109.5 ?
    H18J C18D H18K . . 109.5 ?
    O3D C18D H18L . . 109.5 ?
    H18J C18D H18L . . 109.5 ?
    H18K C18D H18L . . 109.5 ?
    O4D C19D H19J . . 109.5 ?
    O4D C19D H19K . . 109.5 ?
    H19J C19D H19K . . 109.5 ?
    O4D C19D H19L . . 109.5 ?
    H19J C19D H19L . . 109.5 ?
    H19K C19D H19L . . 109.5 ?
    C9D C20D H20J . . 109.5 ?
    C9D C20D H20K . . 109.5 ?
    H20J C20D H20K . . 109.5 ?
    C9D C20D H20L . . 109.5 ?
    H20J C20D H20L . . 109.5 ?
    H20K C20D H20L . . 109.5 ?
    C9D C21D H21J . . 109.5 ?
    C9D C21D H21K . . 109.5 ?
    H21J C21D H21K . . 109.5 ?
    C9D C21D H21L . . 109.5 ?
    H21J C21D H21L . . 109.5 ?
    H21K C21D H21L . . 109.5 ?
loop_
    _geom_torsion_atom_site_label_1
    _geom_torsion_atom_site_label_2
    _geom_torsion_atom_site_label_3
    _geom_torsion_atom_site_label_4
    _geom_torsion_site_symmetry_1
    _geom_torsion_site_symmetry_2
    _geom_torsion_site_symmetry_3
    _geom_torsion_site_symmetry_4
    _geom_torsion
    _geom_torsion_publ_flag
    O1A C1A C2A C3A . . . . -179.9(4) ?
    C6A C1A C2A C3A . . . . 0.5(7) ?
    C18A O3A C3A C4A . . . . -175.1(4) ?
    C18A O3A C3A C2A . . . . 6.3(6) ?
    C1A C2A C3A O3A . . . . -178.8(4) ?
    C1A C2A C3A C4A . . . . 2.6(7) ?
    O3A C3A C4A C5A . . . . 178.1(4) ?
    C2A C3A C4A C5A . . . . -3.2(7) ?
    C3A C4A C5A C6A . . . . 0.7(6) ?
    C4A C5A C6A C1A . . . . 2.3(6) ?
    C4A C5A C6A C7A . . . . -175.7(4) ?
    O1A C1A C6A C5A . . . . 177.5(4) ?
    C2A C1A C6A C5A . . . . -2.9(6) ?
    O1A C1A C6A C7A . . . . -4.4(6) ?
    C2A C1A C6A C7A . . . . 175.2(4) ?
    C8A N1A C7A C6A . . . . -176.6(4) ?
    C5A C6A C7A N1A . . . . 179.7(4) ?
    C1A C6A C7A N1A . . . . 1.7(6) ?
    C7A N1A C8A C9A . . . . -114.6(4) ?
    N1A C8A C9A C21A . . . . -176.8(4) ?
    N1A C8A C9A C20A . . . . -55.9(5) ?
    N1A C8A C9A C10A . . . . 65.1(5) ?
    C11A N2A C10A C9A . . . . -106.5(5) ?
    C21A C9A C10A N2A . . . . 62.9(5) ?
    C20A C9A C10A N2A . . . . -59.0(5) ?
    C8A C9A C10A N2A . . . . 179.8(4) ?
    C10A N2A C11A C12A . . . . -176.2(4) ?
    N2A C11A C12A C13A . . . . -178.6(4) ?
    N2A C11A C12A C17A . . . . 2.9(7) ?
    C17A C12A C13A C14A . . . . 1.1(7) ?
    C11A C12A C13A C14A . . . . -177.4(4) ?
    C12A C13A C14A C15A . . . . -1.2(7) ?
    C19A O4A C15A C16A . . . . -8.3(6) ?
    C19A O4A C15A C14A . . . . 171.5(4) ?
    C13A C14A C15A O4A . . . . -178.8(4) ?
    C13A C14A C15A C16A . . . . 1.0(7) ?
    O4A C15A C16A C17A . . . . 179.1(4) ?
    C14A C15A C16A C17A . . . . -0.7(7) ?
    C15A C16A C17A O2A . . . . 179.7(4) ?
    C15A C16A C17A C12A . . . . 0.6(7) ?
    C13A C12A C17A O2A . . . . -179.8(4) ?
    C11A C12A C17A O2A . . . . -1.4(6) ?
    C13A C12A C17A C16A . . . . -0.7(6) ?
    C11A C12A C17A C16A . . . . 177.7(4) ?
    O1B C1B C2B C3B . . . . 179.4(4) ?
    C6B C1B C2B C3B . . . . -0.7(6) ?
    C18B O3B C3B C2B . . . . 3.6(6) ?
    C18B O3B C3B C4B . . . . -177.3(4) ?
    C1B C2B C3B O3B . . . . 178.7(4) ?
    C1B C2B C3B C4B . . . . -0.4(6) ?
    O3B C3B C4B C5B . . . . -178.6(4) ?
    C2B C3B C4B C5B . . . . 0.6(6) ?
    C3B C4B C5B C6B . . . . 0.2(6) ?
    C4B C5B C6B C1B . . . . -1.3(6) ?
    C4B C5B C6B C7B . . . . 179.5(3) ?
    O1B C1B C6B C5B . . . . -178.6(4) ?
    C2B C1B C6B C5B . . . . 1.5(6) ?
    O1B C1B C6B C7B . . . . 0.7(6) ?
    C2B C1B C6B C7B . . . . -179.2(4) ?
    C8B N1B C7B C6B . . . . -179.6(4) ?
    C5B C6B C7B N1B . . . . -179.6(4) ?
    C1B C6B C7B N1B . . . . 1.2(6) ?
    C7B N1B C8B C9B . . . . -129.7(4) ?
    N1B C8B C9B C21B . . . . -176.5(4) ?
    N1B C8B C9B C20B . . . . -55.5(5) ?
    N1B C8B C9B C10B . . . . 64.9(4) ?
    C11B N2B C10B C9B . . . . -98.1(5) ?
    C21B C9B C10B N2B . . . . 66.1(5) ?
    C20B C9B C10B N2B . . . . -55.3(5) ?
    C8B C9B C10B N2B . . . . -176.5(4) ?
    C10B N2B C11B C12B . . . . 179.2(4) ?
    N2B C11B C12B C13B . . . . -174.1(4) ?
    N2B C11B C12B C17B . . . . 4.1(6) ?
    C17B C12B C13B C14B . . . . 0.1(7) ?
    C11B C12B C13B C14B . . . . 178.4(4) ?
    C12B C13B C14B C15B . . . . -1.1(7) ?
    C19B O4B C15B C16B . . . . -173.9(4) ?
    C19B O4B C15B C14B . . . . 7.0(6) ?
    C13B C14B C15B O4B . . . . -179.3(4) ?
    C13B C14B C15B C16B . . . . 1.7(7) ?
    O4B C15B C16B C17B . . . . 179.7(4) ?
    C14B C15B C16B C17B . . . . -1.2(7) ?
    C15B C16B C17B O2B . . . . -179.0(4) ?
    C15B C16B C17B C12B . . . . 0.2(6) ?
    C13B C12B C17B O2B . . . . 179.5(4) ?
    C11B C12B C17B O2B . . . . 1.2(6) ?
    C13B C12B C17B C16B . . . . 0.4(6) ?
    C11B C12B C17B C16B . . . . -177.9(4) ?
    O1C C1C C2C C3C . . . . 179.0(4) ?
    C6C C1C C2C C3C . . . . 0.3(7) ?
    C18C O3C C3C C2C . . . . -5.8(7) ?
    C18C O3C C3C C4C . . . . 174.9(4) ?
    C1C C2C C3C O3C . . . . 179.5(4) ?
    C1C C2C C3C C4C . . . . -1.2(7) ?
    O3C C3C C4C C5C . . . . -179.9(4) ?
    C2C C3C C4C C5C . . . . 0.8(7) ?
    C3C C4C C5C C6C . . . . 0.5(6) ?
    O1C C1C C6C C5C . . . . -177.7(4) ?
    C2C C1C C6C C5C . . . . 1.0(6) ?
    O1C C1C C6C C7C . . . . 6.0(6) ?
    C2C C1C C6C C7C . . . . -175.3(4) ?
    C4C C5C C6C C1C . . . . -1.4(6) ?
    C4C C5C C6C C7C . . . . 175.0(4) ?
    C8C N1C C7C C6C . . . . 176.9(4) ?
    C1C C6C C7C N1C . . . . -3.5(6) ?
    C5C C6C C7C N1C . . . . -179.8(4) ?
    C7C N1C C8C C9C . . . . 112.4(5) ?
    N1C C8C C9C C10C . . . . -66.8(5) ?
    N1C C8C C9C C20C . . . . 55.8(5) ?
    N1C C8C C9C C21C . . . . 175.1(4) ?
    C11C N2C C10C C9C . . . . 104.0(5) ?
    C20C C9C C10C N2C . . . . 55.2(5) ?
    C21C C9C C10C N2C . . . . -68.5(5) ?
    C8C C9C C10C N2C . . . . 176.0(4) ?
    C10C N2C C11C C12C . . . . 177.8(4) ?
    N2C C11C C12C C13C . . . . 176.9(4) ?
    N2C C11C C12C C17C . . . . -6.1(7) ?
    C17C C12C C13C C14C . . . . 0.8(7) ?
    C11C C12C C13C C14C . . . . 177.9(4) ?
    C12C C13C C14C C15C . . . . -0.8(7) ?
    C19C O4C C15C C14C . . . . -7.6(6) ?
    C19C O4C C15C C16C . . . . 172.1(4) ?
    C13C C14C C15C O4C . . . . -179.6(4) ?
    C13C C14C C15C C16C . . . . 0.7(7) ?
    O4C C15C C16C C17C . . . . 179.7(4) ?
    C14C C15C C16C C17C . . . . -0.5(7) ?
    C15C C16C C17C O2C . . . . -179.9(4) ?
    C15C C16C C17C C12C . . . . 0.5(7) ?
    C13C C12C C17C O2C . . . . 179.8(4) ?
    C11C C12C C17C O2C . . . . 2.7(6) ?
    C13C C12C C17C C16C . . . . -0.7(7) ?
    C11C C12C C17C C16C . . . . -177.8(4) ?
    O1D C1D C2D C3D . . . . 180.0(4) ?
    C6D C1D C2D C3D . . . . 0.5(6) ?
    C18D O3D C3D C2D . . . . -3.8(7) ?
    C18D O3D C3D C4D . . . . 175.6(4) ?
    C1D C2D C3D O3D . . . . -179.5(4) ?
    C1D C2D C3D C4D . . . . 1.2(6) ?
    O3D C3D C4D C5D . . . . 178.8(4) ?
    C2D C3D C4D C5D . . . . -1.7(6) ?
    C3D C4D C5D C6D . . . . 0.6(6) ?
    C4D C5D C6D C1D . . . . 1.0(6) ?
    C4D C5D C6D C7D . . . . 179.5(4) ?
    O1D C1D C6D C5D . . . . 178.9(4) ?
    C2D C1D C6D C5D . . . . -1.6(6) ?
    O1D C1D C6D C7D . . . . 0.5(6) ?
    C2D C1D C6D C7D . . . . 180.0(4) ?
    C8D N1D C7D C6D . . . . 179.6(4) ?
    C5D C6D C7D N1D . . . . 179.9(4) ?
    C1D C6D C7D N1D . . . . -1.7(6) ?
    C7D N1D C8D C9D . . . . 127.5(4) ?
    N1D C8D C9D C10D . . . . -63.1(5) ?
    N1D C8D C9D C21D . . . . 177.7(4) ?
    N1D C8D C9D C20D . . . . 58.9(5) ?
    C11D N2D C10D C9D . . . . 100.7(4) ?
    C21D C9D C10D N2D . . . . -66.0(5) ?
    C20D C9D C10D N2D . . . . 56.2(5) ?
    C8D C9D C10D N2D . . . . 177.4(4) ?
    C10D N2D C11D C12D . . . . -178.8(4) ?
    N2D C11D C12D C13D . . . . 175.6(4) ?
    N2D C11D C12D C17D . . . . -3.2(6) ?
    C17D C12D C13D C14D . . . . 0.6(6) ?
    C11D C12D C13D C14D . . . . -178.2(4) ?
    C12D C13D C14D C15D . . . . -0.9(7) ?
    C19D O4D C15D C14D . . . . -170.1(4) ?
    C19D O4D C15D C16D . . . . 9.3(6) ?
    C13D C14D C15D O4D . . . . -180.0(4) ?
    C13D C14D C15D C16D . . . . 0.6(7) ?
    O4D C15D C16D C17D . . . . -179.5(4) ?
    C14D C15D C16D C17D . . . . -0.1(6) ?
    C15D C16D C17D O2D . . . . 179.8(4) ?
    C15D C16D C17D C12D . . . . -0.2(6) ?
    C13D C12D C17D O2D . . . . 180.0(4) ?
    C11D C12D C17D O2D . . . . -1.3(6) ?
    C13D C12D C17D C16D . . . . -0.1(6) ?
    C11D C12D C17D C16D . . . . 178.7(4) ?
loop_
    _geom_hbond_atom_site_label_D
    _geom_hbond_atom_site_label_H
    _geom_hbond_atom_site_label_A
    _geom_hbond_site_symmetry_A
    _geom_hbond_distance_DH
    _geom_hbond_distance_HA
    _geom_hbond_distance_DA
    _geom_hbond_angle_DHA
    _geom_hbond_publ_flag
    O1A H1OA N1A . 0.84 1.84 2.582(4) 146 y
    O2A H2OA N2A . 0.84 1.87 2.621(4) 147 y
    O1B H1OB N1B . 0.84 1.86 2.595(4) 145 y
    O2B H2OB N2B . 0.84 1.87 2.611(4) 147 y
    O1C H1OC N1C . 0.84 1.84 2.584(5) 147 y
    O2C H2OC N2C . 0.84 1.86 2.607(5) 148 y
    O1D H1OD N1D . 0.84 1.83 2.578(4) 148 y
    O2D H2OD N2D . 0.84 1.85 2.598(4) 148 y
    C2A H2AA O1C 1_445 0.95 2.55 3.426(5) 154 y
    C2B H2BA O1D 1_455 0.95 2.56 3.504(5) 171 y
    C2C H2CA O1A 1_665 0.95 2.53 3.399(5) 151 y
    C2D H2DA O1B 1_655 0.95 2.54 3.475(5) 168 y
    C19C H19H Cg1 2_565 0.98 2.72 3.421(4) 129 y
    C19D H19K Cg2 2_465 0.98 2.66 3.405(4) 133 y
    C19B H19F Cg3 2_464 0.98 2.76 3.479(4) 131 y
    C10B H10D Cg4 2_464 0.99 2.81 3.803(5) 178 y
    C19A H19C Cg4 2_554 0.98 2.61 3.385(4) 136 y
