# Supplementary material for: 5,5′-Dimeth­oxy-2,2′-[2,2-dimethyl­propane-1,3-diylbis(nitrilo­methyl­idyne)]diphenol
Source: Acta Crystallogr Sect E Struct Rep Online. 2008 Nov 20;64(Pt 12):o2389–90. doi: 10.1107/S1600536808037690 (PMC2959808; doi:10.1107/S1600536808037690)
Supplement: Supplementary file 2 [file e-64-o2389-Isup2.hkl]

# 
# h,k,l, Fc-squared, Fo-squared, sigma(Fo-squared) and status flag 
# 
data_I
_shelx_title '  CI2715    P n          R = 0.06' 
_shelx_refln_list_code          4 
_shelx_F_calc_maximum      382.90 
_exptl_crystal_F_000      1584.00 
_reflns_d_resolution_high  0.7070 
 
loop_ 
 _symmetry_equiv_pos_as_xyz 
 'x, y, z' 
 'x+1/2, -y, z+1/2' 
 
_cell_length_a    10.2940 
_cell_length_b    11.8173 
_cell_length_c    31.5327 
_cell_angle_alpha  90.000 
_cell_angle_beta   93.373 
_cell_angle_gamma  90.000 
 
_shelx_F_squared_multiplier     1.000 
 
loop_ 
 _refln_index_h 
 _refln_index_k 
 _refln_index_l 
 _refln_F_squared_calc 
 _refln_F_squared_meas 
 _refln_F_squared_sigma 
 _refln_observed_status 
   0   0 -44       75.13       51.70     60.03 o 
   2   0 -44      171.64      250.74     88.32 o 
  -1   1 -44       10.65       96.21     42.59 o 
   0   1 -44        6.43       67.60     39.78 o 
   1   1 -44       53.10      131.13     49.88 o 
   2   1 -44       43.81       48.55     37.72 o 
   0   2 -44       61.78      105.23     95.79 o 
   1   2 -44       54.71       89.22     41.55 o 
   2   2 -44       59.05       94.89     43.14 o 
  -1   0 -43       94.87       57.30     48.83 o 
   1   0 -43       15.28      110.15     58.88 o 
   3   0 -43      243.52      297.70     90.62 o 
  -2   1 -43       28.00       36.39     37.83 o 
  -1   1 -43       53.02       50.33     38.28 o 
   0   1 -43        1.58       27.06     80.99 o 
   1   1 -43       10.72       39.42     37.49 o 
   2   1 -43       60.14      130.09     46.86 o 
   3   1 -43       75.97      141.87     82.14 o 
   4   1 -43       12.57      112.00     45.99 o 
  -2   2 -43       70.67      252.08     60.57 o 
  -1   2 -43       24.27       33.20     47.46 o 
   0   2 -43       19.40       75.26     39.75 o 
   1   2 -43        1.09       53.60     43.66 o 
   2   2 -43       30.63      142.38     45.36 o 
   3   2 -43      271.06      404.83     70.73 o 
   4   2 -43       58.97       95.88     42.97 o 
  -1   3 -43       57.59      126.71     50.55 o 
   0   3 -43        0.56       79.97     40.36 o 
   1   3 -43       35.28       90.06     79.49 o 
   2   3 -43       95.42      123.30     75.68 o 
   3   3 -43       41.20      128.48     73.60 o 
   0   4 -43       17.22       85.08     61.89 o 
   1   4 -43       58.84      130.56    120.70 o 
   2   4 -43       71.36       94.52     96.43 o 
  -4   0 -42       23.96       87.17     59.74 o 
  -2   0 -42       36.74       99.95     63.76 o 
   0   0 -42       44.66       61.18     53.71 o 
   2   0 -42      135.81      175.92     71.66 o 
   4   0 -42      265.41      159.84     69.65 o 
  -3   1 -42      138.70      218.94     55.61 o 
  -2   1 -42        6.78       84.83     41.05 o 
  -1   1 -42       18.79       74.22     39.85 o 
   0   1 -42       57.24       74.75     41.41 o 
   1   1 -42        4.22       77.70     39.44 o 
   2   1 -42       33.50       56.55     37.61 o 
   3   1 -42      172.62      163.45     50.89 o 
   4   1 -42       52.20       86.42     43.45 o 
   5   1 -42       41.83       42.36     56.73 o 
  -3   2 -42        8.14       32.41     32.83 o 
  -2   2 -42      148.77      152.74     49.76 o 
  -1   2 -42       36.97       92.71     43.11 o 
   0   2 -42      166.41      198.18     60.03 o 
   1   2 -42       25.06       56.24     36.07 o 
   2   2 -42       36.32       40.16     47.32 o 
   3   2 -42      508.44      589.33    174.20 o 
   4   2 -42       97.56      126.40     41.26 o 
   5   2 -42        7.05       41.07     58.02 o 
  -3   3 -42       95.13      136.84     50.16 o 
  -2   3 -42      538.86      557.74     84.99 o 
  -1   3 -42       78.11      134.38     54.79 o 
   0   3 -42        4.66       54.34     41.16 o 
   1   3 -42       68.59      125.51     66.49 o 
   2   3 -42       84.09      112.16     71.66 o 
   3   3 -42       61.14      133.77     46.88 o 
   4   3 -42      150.82      122.07     68.36 o 
  -2   4 -42      400.98      446.39     85.66 o 
  -1   4 -42       84.34      166.55     87.31 o 
   0   4 -42      265.38      430.22     80.64 o 
   1   4 -42        1.23       68.56     60.82 o 
   2   4 -42      181.56      284.00    111.94 o 
   3   4 -42        7.85       98.09     59.45 o 
   4   4 -42      434.43      506.94    122.07 o 
  -1   5 -42       72.71      188.99     61.39 o 
   0   5 -42      233.68      373.89    114.96 o 
   1   5 -42       52.22      183.91     61.32 o 
   2   5 -42       13.47       -0.14     47.82 o 
  -3   0 -41      696.80      884.62    141.02 o 
  -1   0 -41       24.87       -9.62     45.38 o 
   1   0 -41      855.25      863.94    133.99 o 
   3   0 -41       58.71       91.62     56.01 o 
   5   0 -41      392.23      439.30    102.25 o 
  -4   1 -41      127.11      318.47     97.51 o 
  -3   1 -41       27.16       90.41     41.86 o 
  -2   1 -41       90.50      132.62     45.39 o 
  -1   1 -41       21.49       64.14     36.09 o 
   0   1 -41      232.78      187.27     51.97 o 
   1   1 -41       20.65       75.58     40.99 o 
   2   1 -41       33.37       60.58     37.48 o 
   3   1 -41       73.67      100.21     40.17 o 
   4   1 -41       25.55       40.46     35.95 o 
   5   1 -41      169.64      116.18     69.51 o 
  -4   2 -41      186.18      200.15     54.30 o 
  -3   2 -41       90.51       74.89     92.05 o 
  -2   2 -41      380.19      348.55     71.57 o 
  -1   2 -41      303.86      213.37     58.54 o 
   0   2 -41       17.77       43.54     53.42 o 
   1   2 -41       24.43      107.40     53.64 o 
   2   2 -41      187.66      297.17     60.16 o 
   3   2 -41      293.18      329.69     62.22 o 
   4   2 -41      119.81      170.77     59.81 o 
   5   2 -41      346.11      333.17     92.91 o 
   6   2 -41      420.63      311.77     93.78 o 
  -4   3 -41       34.75       92.56     42.95 o 
  -3   3 -41      176.00      230.31     58.24 o 
  -2   3 -41       12.63       78.06     42.56 o 
  -1   3 -41      169.33      227.24     57.27 o 
   0   3 -41       27.30      113.11     52.78 o 
   1   3 -41       16.84       63.61     88.10 o 
   2   3 -41      122.10      114.56     79.20 o 
   3   3 -41      123.54      218.75    133.27 o 
   4   3 -41       37.82       52.42     41.43 o 
   5   3 -41        4.63       31.16     54.00 o 
  -3   4 -41       66.80       99.72     44.41 o 
  -2   4 -41       88.39      178.58     58.08 o 
  -1   4 -41      235.52      238.23     62.91 o 
   0   4 -41      113.36      188.67     52.72 o 
   1   4 -41        0.62       45.51     38.34 o 
   2   4 -41      124.67      142.80     73.74 o 
   3   4 -41      126.19      200.53     50.54 o 
   4   4 -41       31.25       45.52     56.01 o 
   5   4 -41      453.04      418.04    108.71 o 
  -2   5 -41       29.43       93.89     50.10 o 
  -1   5 -41      329.00      420.60     75.84 o 
   0   5 -41      131.58       99.43     51.06 o 
   1   5 -41        1.21       85.68     42.94 o 
   2   5 -41       67.92      113.51     47.09 o 
   3   5 -41       69.38       90.08     61.97 o 
   4   5 -41       65.34       28.29     52.85 o 
  -1   6 -41       12.73       72.62     54.28 o 
   0   6 -41       85.52      132.83     88.10 o 
   1   6 -41        9.35      117.39     60.32 o 
   2   6 -41      299.97      417.46    244.71 o 
  -4   0 -40      777.63     1074.90    155.10 o 
  -2   0 -40      100.10      254.33     84.15 o 
   0   0 -40        4.71        2.87     42.94 o 
   2   0 -40      137.06       79.42     54.43 o 
   4   0 -40      120.36       47.10     52.85 o 
  -5   1 -40      110.58      166.30     48.10 o 
  -4   1 -40      105.39      167.14     50.88 o 
  -3   1 -40       29.38       43.83     38.25 o 
  -2   1 -40      179.83      247.08     71.66 o 
  -1   1 -40       48.60       85.38     41.52 o 
   0   1 -40      155.94      181.56     50.87 o 
   1   1 -40       90.84      133.50     82.57 o 
   2   1 -40       24.84       48.59     33.87 o 
   3   1 -40       44.64       88.38     38.43 o 
   4   1 -40      158.57      133.22     45.22 o 
   5   1 -40       25.77       19.80     35.47 o 
  -5   2 -40       11.48       45.66     36.67 o 
  -4   2 -40      274.06      306.50     65.75 o 
  -3   2 -40       22.06      116.59     47.64 o 
  -2   2 -40      376.72      208.00     65.77 o 
  -1   2 -40      622.10      497.48    130.75 o 
   0   2 -40       18.31       26.19     34.68 o 
   1   2 -40       48.09      108.23     39.59 o 
   2   2 -40      301.49      203.53     51.31 o 
   3   2 -40       46.58      134.39     42.46 o 
   4   2 -40      194.98      181.78     48.00 o 
   5   2 -40      345.53      426.66    103.97 o 
   6   2 -40        5.96       30.59     50.12 o 
  -5   3 -40       42.86      165.32     49.00 o 
  -4   3 -40       32.29       90.22     43.87 o 
  -3   3 -40       13.65       44.73     42.31 o 
  -2   3 -40      469.37      532.52     80.25 o 
  -1   3 -40      271.12      215.36     57.71 o 
   0   3 -40        0.52       63.78     39.34 o 
   1   3 -40       46.42      111.24     43.86 o 
   2   3 -40      132.35       91.23     39.80 o 
   3   3 -40      260.76      265.91     61.39 o 
   4   3 -40      100.42      190.75     49.10 o 
   5   3 -40       54.07       16.37     52.85 o 
   6   3 -40        0.42      -16.66     53.85 o 
  -4   4 -40        6.68       42.42     59.53 o 
  -3   4 -40       84.50       97.13     46.22 o 
  -2   4 -40     1094.12     1103.75    110.78 o 
  -1   4 -40      287.72      433.09     76.97 o 
   0   4 -40       18.30       81.15     44.48 o 
   1   4 -40       74.18       29.59     33.11 o 
   2   4 -40      241.71      248.99     78.77 o 
   3   4 -40      123.01      269.67     55.12 o 
   4   4 -40       83.36      187.70     77.69 o 
   5   4 -40       69.03       34.32     60.60 o 
   6   4 -40       47.73       30.30     57.44 o 
  -3   5 -40      269.93      320.76     71.25 o 
  -2   5 -40      103.81      162.39     55.82 o 
  -1   5 -40      127.77      195.62     59.05 o 
   0   5 -40      133.68      218.23     56.96 o 
   1   5 -40      102.22      160.61     52.08 o 
   2   5 -40        9.66       91.91     41.55 o 
   3   5 -40      177.59      272.25    133.56 o 
   4   5 -40       23.78        7.61     56.73 o 
   5   5 -40        3.37      -36.76     47.39 o 
  -2   6 -40        5.96       64.99     32.65 o 
  -1   6 -40      137.65      148.10     42.13 o 
   0   6 -40       96.38       81.22     61.66 o 
   1   6 -40        8.11       77.97     33.31 o 
   2   6 -40      331.20      420.17    101.30 o 
   3   6 -40        2.32       11.78     55.72 o 
   4   6 -40      141.68        4.31     56.01 o 
  -1   7 -40      146.30      256.93     61.41 o 
   0   7 -40      126.52      230.31     48.26 o 
   1   7 -40       59.82       99.93     37.88 o 
   2   7 -40       22.75      113.66     68.02 o 
  -5   0 -39        4.24       72.09     64.48 o 
  -3   0 -39       25.64       86.74     56.29 o 
  -1   0 -39       37.01       41.50     47.25 o 
   1   0 -39       95.29       68.64     52.85 o 
   3   0 -39      229.00      211.97     73.10 o 
   5   0 -39      591.36      461.12     98.51 o 
  -6   1 -39       67.53      195.52     50.83 o 
  -5   1 -39      168.58      203.46     55.15 o 
  -4   1 -39      416.05      553.01     80.36 o 
  -3   1 -39       12.11       78.27     39.54 o 
  -2   1 -39       10.30       11.63     33.30 o 
  -1   1 -39       77.33       48.68     37.50 o 
   0   1 -39        9.00       50.12     37.78 o 
   1   1 -39       18.35       57.10     36.68 o 
   2   1 -39       88.21       95.71     45.09 o 
   3   1 -39       37.20       45.38     33.63 o 
   4   1 -39       63.65      101.52     61.18 o 
   5   1 -39       28.44       80.78     76.11 o 
   6   1 -39      196.98      213.40     73.81 o 
  -6   2 -39       40.21      101.41     43.24 o 
  -5   2 -39      435.17      473.72     77.93 o 
  -4   2 -39       22.72       43.28    105.77 o 
  -3   2 -39      106.36       82.79     42.73 o 
  -2   2 -39      127.00      158.40     50.47 o 
  -1   2 -39      129.55      140.47     45.80 o 
   0   2 -39       59.60      174.08     50.06 o 
   1   2 -39       30.86       49.05     35.21 o 
   2   2 -39       10.02       75.39     36.61 o 
   3   2 -39      567.49      591.10     77.38 o 
   4   2 -39      184.16      131.17     48.54 o 
   5   2 -39       36.41       24.70     48.11 o 
   6   2 -39        7.77      104.12     65.05 o 
  -5   3 -39      137.69      192.64     55.75 o 
  -4   3 -39       22.88       61.43     44.78 o 
  -3   3 -39       39.74       98.20     47.42 o 
  -2   3 -39      243.95      286.65     63.39 o 
  -1   3 -39       42.04       57.57     38.03 o 
   0   3 -39      270.78      355.42     69.11 o 
   1   3 -39       80.11       48.74     39.83 o 
   2   3 -39      161.91      214.82     52.48 o 
   3   3 -39      196.21      237.45     55.63 o 
   4   3 -39      106.80      136.42     53.85 o 
   5   3 -39       32.01       67.35     61.03 o 
   6   3 -39       27.84       54.57     57.30 o 
  -5   4 -39      132.59      152.64     49.69 o 
  -4   4 -39      150.79      180.54     54.90 o 
  -3   4 -39        8.81       23.14     38.28 o 
  -2   4 -39     1366.94     1245.74    114.99 o 
  -1   4 -39      111.53       82.74     85.88 o 
   0   4 -39        4.09       21.40     37.98 o 
   1   4 -39       33.47      113.94     46.31 o 
   2   4 -39      233.95      235.82    136.14 o 
   3   4 -39      146.43      151.27     48.22 o 
   4   4 -39       12.97       35.18     52.56 o 
   5   4 -39      577.59      681.56    126.23 o 
   6   4 -39      206.34      174.91     76.11 o 
  -4   5 -39       39.80      135.86     40.28 o 
  -3   5 -39      234.53      222.30     73.89 o 
  -2   5 -39      122.16      104.01     48.56 o 
  -1   5 -39      296.56      270.99     63.31 o 
   0   5 -39       12.11       63.33     42.23 o 
   1   5 -39       56.74      147.38     48.50 o 
   2   5 -39      104.54      127.66    119.84 o 
   3   5 -39       50.56      165.88     76.90 o 
   4   5 -39        7.87        8.19     48.68 o 
   5   5 -39       13.20       -8.33     51.56 o 
   6   5 -39       24.34       45.95     60.75 o 
  -3   6 -39       96.91      177.87     42.21 o 
  -2   6 -39       28.32       87.38     33.77 o 
  -1   6 -39      350.65      316.95     54.64 o 
   0   6 -39      359.36      452.88     62.53 o 
   1   6 -39       14.84       22.29     29.92 o 
   2   6 -39        4.02       33.19     52.88 o 
   3   6 -39        0.75       34.04     37.82 o 
   4   6 -39        3.99       13.20     35.93 o 
   5   6 -39      139.94      106.12     52.09 o 
  -2   7 -39        6.14       93.83     34.99 o 
  -1   7 -39       91.97      151.78     40.64 o 
   0   7 -39       52.74       68.45     40.12 o 
   1   7 -39      226.47      211.70     48.45 o 
   2   7 -39       29.61       -8.90     36.93 o 
   3   7 -39       37.11       51.74     45.56 o 
   4   7 -39       76.90       72.46     47.58 o 
   0   8 -39       37.94      137.58     79.42 o 
   1   8 -39        9.58       31.71     34.72 o 
  -6   0 -38       47.94       98.51     56.87 o 
  -4   0 -38      166.23      182.67     77.12 o 
  -2   0 -38      127.91      131.69     66.78 o 
   0   0 -38      326.22      423.79    100.38 o 
   2   0 -38      568.83      798.32    122.64 o 
   4   0 -38       17.36       94.35     56.87 o 
  -6   1 -38       73.23      155.47     48.91 o 
  -5   1 -38        7.97       31.68     37.45 o 
  -4   1 -38      243.19      154.33     59.74 o 
  -3   1 -38      174.06      206.59     56.24 o 
  -2   1 -38       87.47       44.83     36.19 o 
  -1   1 -38       42.09       62.89     39.00 o 
   0   1 -38        7.96       34.13     33.89 o 
   1   1 -38       59.93       66.46     37.84 o 
   2   1 -38       57.64       55.03     37.77 o 
   3   1 -38       73.75       90.27     37.19 o 
   4   1 -38       54.30       77.63     37.18 o 
   5   1 -38       58.92       90.75     38.22 o 
   6   1 -38      211.63      113.88     63.47 o 
  -6   2 -38      317.77      327.36     66.47 o 
  -5   2 -38        8.08       -3.23     70.58 o 
  -4   2 -38       54.10       95.16     64.41 o 
  -3   2 -38       81.93      100.58     45.69 o 
  -2   2 -38       21.28        3.95     30.23 o 
  -1   2 -38       18.01       45.75     35.47 o 
   0   2 -38      781.79      767.73     86.57 o 
   1   2 -38        8.02      -15.33     27.56 o 
   2   2 -38       66.20       53.32     35.58 o 
   3   2 -38      227.47      225.01     51.83 o 
   4   2 -38       57.13       97.64     38.67 o 
   5   2 -38       45.93       22.69     48.83 o 
   6   2 -38       39.77        8.62     49.69 o 
  -6   3 -38       80.56       70.49     46.36 o 
  -5   3 -38      144.53      208.38     55.40 o 
  -4   3 -38        3.00        3.35     31.22 o 
  -3   3 -38       87.54       20.05     35.59 o 
  -2   3 -38       37.49       54.96     36.74 o 
  -1   3 -38       63.58       99.28     44.03 o 
   0   3 -38      365.06      391.76     69.64 o 
   1   3 -38      401.74      545.21     76.56 o 
   2   3 -38       15.16       12.08     32.74 o 
   3   3 -38      102.14       95.27     69.36 o 
   4   3 -38       27.19      113.89     41.07 o 
   5   3 -38      247.66      223.88     77.26 o 
   6   3 -38      106.75       50.41     57.30 o 
  -6   4 -38        9.40      148.49     82.29 o 
  -5   4 -38       46.52      163.19     52.77 o 
  -4   4 -38        3.10       43.00     37.32 o 
  -3   4 -38      620.81      675.26     91.13 o 
  -2   4 -38        6.35       53.15     42.42 o 
  -1   4 -38     1051.84     1026.21    101.52 o 
   0   4 -38      314.27      242.74     86.16 o 
   1   4 -38      629.29      689.15     92.91 o 
   2   4 -38       27.41       48.82     62.83 o 
   3   4 -38        8.34       50.24     47.61 o 
   4   4 -38      432.66      418.90    103.40 o 
   5   4 -38      328.83      225.46     79.99 o 
   6   4 -38      148.43      153.80     69.94 o 
   7   4 -38        9.84        9.62     55.43 o 
  -5   5 -38       10.09       83.08     45.91 o 
  -4   5 -38       30.91       36.15     34.82 o 
  -3   5 -38       31.29       73.62     33.05 o 
  -2   5 -38      175.69      135.06     39.46 o 
  -1   5 -38      592.80      598.76     66.78 o 
   0   5 -38       80.22       81.29     34.69 o 
   1   5 -38       23.75       22.80     29.75 o 
   2   5 -38       12.87       50.79     40.30 o 
   3   5 -38       49.37       82.78     32.58 o 
   4   5 -38       67.32       67.78     58.02 o 
   5   5 -38       20.17       34.04     58.74 o 
   6   5 -38       90.68       52.56     60.75 o 
  -4   6 -38        8.77      118.31     78.37 o 
  -3   6 -38       17.35       44.12     30.46 o 
  -2   6 -38      376.04      303.67     52.58 o 
  -1   6 -38     1088.74      961.78     89.47 o 
   0   6 -38      300.73      305.65     54.05 o 
   1   6 -38        6.87       22.14     30.58 o 
   2   6 -38       10.87       98.03     52.01 o 
   3   6 -38       26.69       47.87     49.06 o 
   4   6 -38       58.15       46.83     53.28 o 
   5   6 -38       53.87       76.11     49.24 o 
   6   6 -38       28.79        4.57     43.05 o 
  -3   7 -38      192.56      173.76     44.63 o 
  -2   7 -38      158.67      180.10     42.24 o 
  -1   7 -38       53.52       83.65     35.64 o 
   0   7 -38      164.40      178.00     45.18 o 
   1   7 -38      147.71      124.59     48.49 o 
   2   7 -38      123.22      157.63     42.68 o 
   3   7 -38       46.67        4.10     50.12 o 
   4   7 -38      114.46      122.98     51.86 o 
   5   7 -38      285.58      297.37    118.12 o 
  -2   8 -38      642.57      719.00    109.25 o 
  -1   8 -38      202.57      222.75     49.18 o 
   0   8 -38      265.60      207.00     47.23 o 
   1   8 -38      115.04      196.83    118.09 o 
   2   8 -38     1469.08     1767.27    148.16 o 
   3   8 -38      822.18      843.71    124.08 o 
  -7   0 -37      181.10      376.97     95.79 o 
  -5   0 -37      102.91      126.95     61.03 o 
  -3   0 -37       90.02      102.11     63.19 o 
  -1   0 -37       71.30       39.78     47.53 o 
   1   0 -37       30.11       42.65     49.54 o 
   3   0 -37      602.60      735.85    113.31 o 
   5   0 -37        4.43       34.47     44.23 o 
  -7   1 -37       35.84      195.55     51.98 o 
  -6   1 -37      233.18      189.42     53.14 o 
  -5   1 -37      161.78      201.46     53.10 o 
  -4   1 -37      120.49      215.57     94.64 o 
  -3   1 -37      285.95      339.39    101.96 o 
  -2   1 -37       28.97       80.16     38.69 o 
  -1   1 -37       11.31       44.38     34.97 o 
   0   1 -37      161.71      102.42     40.12 o 
   1   1 -37      118.94      137.01     42.81 o 
   2   1 -37       28.64       56.23     31.73 o 
   3   1 -37      149.42       98.46     37.61 o 
   4   1 -37       14.97       29.37     29.70 o 
   5   1 -37       76.96       50.92     35.02 o 
   6   1 -37       98.37       88.75     53.85 o 
  -7   2 -37      166.15      203.52     52.80 o 
  -6   2 -37       28.38       63.13     37.22 o 
  -5   2 -37      535.35      545.09     82.52 o 
  -4   2 -37      266.13      354.51     69.08 o 
  -3   2 -37       31.26       86.67     40.92 o 
  -2   2 -37      108.32      148.64     49.35 o 
  -1   2 -37      283.02      290.42     60.46 o 
   0   2 -37      583.75      604.69     77.64 o 
   1   2 -37      320.99      306.03     58.10 o 
   2   2 -37        3.17       40.28     32.19 o 
   3   2 -37        0.50       49.10     39.13 o 
   4   2 -37       43.74       37.09     30.91 o 
   5   2 -37       31.18       11.85     30.95 o 
   6   2 -37      418.65      368.50     91.05 o 
  -6   3 -37       79.57      154.68     51.91 o 
  -5   3 -37      149.75      225.04     62.56 o 
  -4   3 -37        6.31       -2.62     29.78 o 
  -3   3 -37       96.65      166.07     51.91 o 
  -2   3 -37       25.50       39.38     52.85 o 
  -1   3 -37      313.79      307.75     60.91 o 
   0   3 -37       40.80       56.56     62.40 o 
   1   3 -37       29.90       10.37     35.19 o 
   2   3 -37      301.28      307.73     57.98 o 
   3   3 -37      181.64      116.91     82.50 o 
   4   3 -37       58.99       77.05     34.86 o 
   5   3 -37      148.68      189.42     72.81 o 
   6   3 -37       69.34       71.52     57.01 o 
   7   3 -37       32.59       40.78     57.44 o 
  -6   4 -37       46.39      118.07     46.12 o 
  -5   4 -37      150.17      293.78     66.47 o 
  -4   4 -37      221.78      272.30     61.84 o 
  -3   4 -37       29.19      111.42     34.71 o 
  -2   4 -37       47.41       84.00     31.86 o 
  -1   4 -37      174.54      207.89     42.12 o 
   0   4 -37      179.63      110.26     34.20 o 
   1   4 -37       18.76       69.67     63.98 o 
   2   4 -37      232.19      293.64     57.67 o 
   3   4 -37       31.45       28.58     31.42 o 
   4   4 -37       97.27      198.07    118.62 o 
   5   4 -37      251.72      383.58     91.77 o 
   6   4 -37       40.55       32.89     52.27 o 
   7   4 -37       45.90       65.77     62.61 o 
  -6   5 -37        5.84      146.27     50.42 o 
  -5   5 -37        6.89      111.98     39.58 o 
  -4   5 -37       10.02       90.36     32.11 o 
  -3   5 -37       10.80       12.51     25.46 o 
  -2   5 -37       88.52       90.42     35.57 o 
  -1   5 -37      318.65      261.77     46.42 o 
   0   5 -37       34.24       50.29     28.97 o 
   1   5 -37        8.40       49.31     30.29 o 
   2   5 -37       11.25       63.84     31.37 o 
   3   5 -37       25.90       54.81     31.30 o 
   4   5 -37      109.50       76.81     41.22 o 
   5   5 -37       25.05       35.69     40.24 o 
   6   5 -37       80.81      117.31     51.12 o 
   7   5 -37       25.12       48.68     56.87 o 
  -5   6 -37        6.99       33.62     56.74 o 
  -4   6 -37       44.35      116.23     36.76 o 
  -3   6 -37       84.96      149.07     37.73 o 
  -2   6 -37       16.72       -7.79     25.67 o 
  -1   6 -37      664.80      639.46     73.90 o 
   0   6 -37       41.36       32.72     33.78 o 
   1   6 -37       72.05       59.34     33.33 o 
   2   6 -37      206.65      130.16     64.87 o 
   3   6 -37      452.28      540.10    114.47 o 
   4   6 -37       62.10       57.39     43.53 o 
   5   6 -37       12.85      -30.53     30.53 o 
   6   6 -37      119.14       71.29     47.37 o 
  -4   7 -37       28.41       75.40     35.03 o 
  -3   7 -37       84.56      101.39     43.50 o 
  -2   7 -37       13.80       77.29     35.93 o 
  -1   7 -37       63.32       90.95     37.40 o 
   0   7 -37       86.96      151.39     42.83 o 
   1   7 -37      350.74      376.20     58.04 o 
   2   7 -37      151.84      249.66     82.88 o 
   3   7 -37      142.09      101.28     65.56 o 
   4   7 -37       96.39       69.71     47.53 o 
   5   7 -37      114.85      108.97     50.99 o 
  -3   8 -37      338.34      360.79     60.58 o 
  -2   8 -37        3.60       57.64     35.89 o 
  -1   8 -37       57.13       56.73     35.44 o 
   0   8 -37       60.47       55.74     32.46 o 
   1   8 -37      145.57      156.84     42.79 o 
   2   8 -37       93.96       95.73     59.16 o 
   3   8 -37      102.49      132.54     53.79 o 
   4   8 -37        3.63       13.44     75.75 o 
  -1   9 -37       83.03       96.25     37.70 o 
   0   9 -37      185.78      145.52     46.15 o 
   1   9 -37       18.77       77.74     51.66 o 
   2   9 -37       98.06      192.45     63.21 o 
  -6   0 -36      684.19      790.27    132.12 o 
  -4   0 -36      404.67      445.33    101.96 o 
  -2   0 -36      613.00      563.80    110.43 o 
   0   0 -36      684.26      584.05    104.98 o 
   2   0 -36       33.67       32.60     39.06 o 
   4   0 -36        6.26       11.20     38.63 o 
  -7   1 -36       88.46      116.34     44.76 o 
  -6   1 -36       81.87      120.55     67.28 o 
  -5   1 -36      264.44      262.14     68.29 o 
  -4   1 -36      221.23      253.69     57.84 o 
  -3   1 -36      115.11       77.93     40.54 o 
  -2   1 -36       21.12       76.82     40.04 o 
  -1   1 -36       92.69       91.97     38.88 o 
   0   1 -36      275.51      297.26    106.63 o 
   1   1 -36       38.77       57.46     35.62 o 
   2   1 -36       28.00       17.38     28.43 o 
   3   1 -36       70.62       76.94     34.87 o 
   4   1 -36       79.48       93.07     36.42 o 
   5   1 -36       40.86       70.53     53.13 o 
   6   1 -36      292.57      338.34     85.73 o 
  -7   2 -36       46.71      104.43     43.52 o 
  -6   2 -36       76.29       83.19     43.36 o 
  -5   2 -36      482.06      581.35     84.80 o 
  -4   2 -36      125.56      141.69     70.01 o 
  -3   2 -36       10.48       47.86     36.33 o 
  -2   2 -36      416.98      423.10     70.01 o 
  -1   2 -36      186.52      136.17     47.78 o 
   0   2 -36      277.08      393.57     84.87 o 
   1   2 -36       25.01       16.08     31.48 o 
   2   2 -36      134.83      113.98     38.58 o 
   3   2 -36       22.15       74.06     82.79 o 
   4   2 -36      336.55      345.82     56.75 o 
   5   2 -36      161.55      150.20     43.94 o 
   6   2 -36      234.71      257.78     76.97 o 
  -7   3 -36      109.90      155.14     51.31 o 
  -6   3 -36       27.95      128.73     78.84 o 
  -5   3 -36       68.61       89.78     50.41 o 
  -4   3 -36        9.06       41.07     34.81 o 
  -3   3 -36      140.26      127.58     49.75 o 
  -2   3 -36      535.16      385.85     69.51 o 
  -1   3 -36       45.82       72.99     39.95 o 
   0   3 -36      649.12      756.93    123.14 o 
   1   3 -36       11.85       21.76     58.52 o 
   2   3 -36      507.23      513.02     71.35 o 
   3   3 -36      180.63      273.61     54.60 o 
   4   3 -36      240.88      317.78     55.48 o 
   5   3 -36       85.77      100.96     57.73 o 
   6   3 -36       38.12       30.30     48.83 o 
   7   3 -36      290.31      438.29     99.81 o 
  -7   4 -36       83.48      142.57     54.81 o 
  -6   4 -36        7.86      109.73     52.06 o 
  -5   4 -36        9.45       99.34     39.20 o 
  -4   4 -36        1.90       49.83     28.56 o 
  -3   4 -36       36.58       60.52     28.22 o 
  -2   4 -36      234.13      217.10     41.56 o 
  -1   4 -36     1196.46     1018.38    125.49 o 
   0   4 -36      626.89      602.41     95.46 o 
   1   4 -36        3.54       45.46     28.09 o 
   2   4 -36      133.84      129.23     41.29 o 
   3   4 -36       38.88       92.90     33.38 o 
   4   4 -36      408.76      470.97     88.97 o 
   5   4 -36      174.97      105.41     60.60 o 
   6   4 -36      423.97      515.55    106.56 o 
   7   4 -36       23.69       26.28     53.28 o 
  -6   5 -36        2.63       75.56     36.93 o 
  -5   5 -36       32.14      136.57     36.25 o 
  -4   5 -36        2.71       76.21     29.78 o 
  -3   5 -36       93.34      134.82     37.19 o 
  -2   5 -36       69.21       54.36     30.67 o 
  -1   5 -36       70.32       54.49     32.98 o 
   0   5 -36       57.64      145.92     38.81 o 
   1   5 -36      239.31      211.61     44.35 o 
   2   5 -36       92.42       75.49     33.15 o 
   3   5 -36      124.16      128.00     35.89 o 
   4   5 -36       27.22       34.12     37.66 o 
   5   5 -36      127.51      100.42     45.65 o 
   6   5 -36       12.91        2.44     37.33 o 
   7   5 -36       58.73       22.83     53.28 o 
  -6   6 -36        4.89      105.47     55.22 o 
  -5   6 -36       12.38       70.71     32.80 o 
  -4   6 -36       18.43       59.72     41.60 o 
  -3   6 -36       71.20       34.73     33.14 o 
  -2   6 -36       72.57      107.04     50.89 o 
  -1   6 -36      114.44      146.83     49.23 o 
   0   6 -36       24.06       41.28     30.25 o 
   1   6 -36      695.83      664.20     69.06 o 
   2   6 -36      146.95      127.32     38.69 o 
   3   6 -36        2.70       23.89     46.49 o 
   4   6 -36       17.28       12.52     35.19 o 
   5   6 -36        7.66       12.19     33.49 o 
   6   6 -36      565.13      594.03    149.21 o 
   7   6 -36       13.92       -1.58     58.45 o 
  -5   7 -36       94.29      174.34     39.90 o 
  -4   7 -36        3.79       29.36     31.10 o 
  -3   7 -36      126.38      236.98     48.85 o 
  -2   7 -36       43.84      147.52     49.48 o 
  -1   7 -36       52.17       67.25     48.29 o 
   0   7 -36      130.80      191.54     44.33 o 
   1   7 -36       72.61       69.99     37.79 o 
   2   7 -36      232.68      260.62     49.72 o 
   3   7 -36      369.90      374.10     77.33 o 
   4   7 -36       58.92       68.95     43.64 o 
   5   7 -36       26.67       36.10     42.19 o 
   6   7 -36        9.72       42.06     42.93 o 
  -4   8 -36       67.62       52.77     78.58 o 
  -3   8 -36       33.29       31.93     26.18 o 
  -2   8 -36      280.77      225.18     49.82 o 
  -1   8 -36       63.94       44.75     33.45 o 
   0   8 -36       22.28       56.94     35.03 o 
   1   8 -36       13.81       45.30     33.07 o 
   2   8 -36       82.24       99.76     36.77 o 
   3   8 -36        2.98       13.69     38.82 o 
   4   8 -36      609.91      644.16     98.12 o 
   5   8 -36      250.38      235.88     66.27 o 
  -2   9 -36      116.61      137.05     44.98 o 
  -1   9 -36       15.27       19.19     35.22 o 
   0   9 -36       45.12       42.62     34.26 o 
   1   9 -36        3.90       53.52     32.74 o 
   2   9 -36       51.09       85.94     48.29 o 
   3   9 -36       21.36        1.42     58.88 o 
   4   9 -36       60.36       64.75     47.29 o 
  -7   0 -35      220.42      162.42     73.10 o 
  -5   0 -35      108.52      289.94     87.89 o 
  -3   0 -35      227.59      191.14     69.65 o 
  -1   0 -35      113.22       58.59     50.12 o 
   1   0 -35      189.37      175.35     63.91 o 
   3   0 -35       59.80      105.26     47.10 o 
   5   0 -35       48.04       78.70     49.69 o 
  -8   1 -35      334.91      438.17     83.29 o 
  -7   1 -35      311.80      513.14     90.76 o 
  -6   1 -35       69.90       60.42     58.88 o 
  -5   1 -35      167.09      271.86     60.94 o 
  -4   1 -35      166.17      264.14     68.72 o 
  -3   1 -35       55.15       84.32     38.64 o 
  -2   1 -35       83.18      149.82     47.45 o 
  -1   1 -35       48.24       97.00     40.78 o 
   0   1 -35       78.17       93.58     37.77 o 
   1   1 -35       32.63       57.82     33.66 o 
   2   1 -35       24.60       47.79     31.00 o 
   3   1 -35       24.17       48.76     29.45 o 
   4   1 -35       57.37      140.52     39.69 o 
   5   1 -35      208.00      288.81     52.14 o 
   6   1 -35       72.47        8.76     39.20 o 
  -8   2 -35       40.86      171.21     48.48 o 
  -7   2 -35       27.18      112.12     70.80 o 
  -6   2 -35       53.01      109.83     46.31 o 
  -5   2 -35      188.33      266.62     59.73 o 
  -4   2 -35      127.76      123.59     57.16 o 
  -3   2 -35      222.76      249.04     58.12 o 
  -2   2 -35       13.33       -1.70     30.53 o 
  -1   2 -35      296.79      344.42     62.53 o 
   0   2 -35      173.58      313.03     58.57 o 
   1   2 -35      241.60      240.68     53.76 o 
   2   2 -35        6.71       49.99     31.02 o 
   3   2 -35       36.25       84.04     34.49 o 
   4   2 -35      467.44      475.97     64.21 o 
   5   2 -35      252.45      238.35     51.63 o 
   6   2 -35      179.39       74.96     54.57 o 
  -7   3 -35      670.65      738.72     94.27 o 
  -6   3 -35       69.30      197.46     41.87 o 
  -5   3 -35       16.22       91.48     32.78 o 
  -4   3 -35       22.14       85.86     29.54 o 
  -3   3 -35       36.03       56.14     25.17 o 
  -2   3 -35      575.31      454.82    131.40 o 
  -1   3 -35       40.69       97.68     36.79 o 
   0   3 -35       98.22       82.90     28.41 o 
   1   3 -35      118.45      117.00     32.67 o 
   2   3 -35      598.17      619.82     74.77 o 
   3   3 -35      130.17      111.93     37.35 o 
   4   3 -35      325.70      397.53     91.41 o 
   5   3 -35      257.60      333.74     84.30 o 
   6   3 -35       54.80       55.72     53.57 o 
   7   3 -35       57.16       69.22     56.01 o 
  -7   4 -35      136.98      272.62     50.31 o 
  -6   4 -35      111.05      257.33     45.15 o 
  -5   4 -35      105.54      164.39     40.18 o 
  -4   4 -35        3.79       26.54     25.68 o 
  -3   4 -35      238.04      306.43     49.33 o 
  -2   4 -35        6.61       15.94     23.11 o 
  -1   4 -35       12.05       70.06     34.33 o 
   0   4 -35      327.04      284.50     70.13 o 
   1   4 -35       62.93       40.34     60.66 o 
   2   4 -35      673.02      699.18     64.44 o 
   3   4 -35        5.48       35.47     26.65 o 
   4   4 -35       22.12       27.79     34.47 o 
   5   4 -35        5.33       20.54     33.72 o 
   6   4 -35       13.90       56.15     56.29 o 
   7   4 -35      523.44      531.92    110.00 o 
  -7   5 -35       37.95      207.24     85.71 o 
  -6   5 -35        0.21       92.86     33.31 o 
  -5   5 -35       75.08      118.46     36.00 o 
  -4   5 -35       50.46       88.54     34.05 o 
  -3   5 -35       47.43      109.15     34.63 o 
  -2   5 -35      199.32      207.92     47.63 o 
  -1   5 -35       11.70       34.83     27.35 o 
   0   5 -35      113.90      136.77     36.96 o 
   1   5 -35      365.79      414.00    107.90 o 
   2   5 -35       54.49       79.33     31.83 o 
   3   5 -35      279.93      329.81     50.00 o 
   4   5 -35       14.18        9.09     31.77 o 
   5   5 -35       51.90       78.85     43.09 o 
   6   5 -35        4.93       14.07     46.53 o 
   7   5 -35      109.57       83.29     67.50 o 
   8   5 -35      116.05       92.77     71.09 o 
  -6   6 -35       11.33       79.01     33.62 o 
  -5   6 -35       48.97      118.80     34.77 o 
  -4   6 -35       54.46       75.73     31.22 o 
  -3   6 -35       10.15       17.45     26.77 o 
  -2   6 -35        4.77       57.38     38.40 o 
  -1   6 -35       10.20       32.71     29.53 o 
   0   6 -35      154.66      110.36     37.56 o 
   1   6 -35      210.28      196.68     43.34 o 
   2   6 -35      313.65      387.64     55.10 o 
   3   6 -35      688.62      692.62     67.74 o 
   4   6 -35       73.66       77.59     44.10 o 
   5   6 -35      107.81       77.29     58.45 o 
   6   6 -35       56.07       74.63     46.43 o 
   7   6 -35      450.62      457.53    114.74 o 
  -5   7 -35       27.11      128.62     39.41 o 
  -4   7 -35       44.98       82.79     33.37 o 
  -3   7 -35       16.52       46.31     31.03 o 
  -2   7 -35       71.74      104.93     39.93 o 
  -1   7 -35       20.22       26.13     30.01 o 
   0   7 -35       17.19       83.09     32.64 o 
   1   7 -35      153.56      198.88     47.32 o 
   2   7 -35      292.59      319.69     52.67 o 
   3   7 -35      168.39      117.87     79.70 o 
   4   7 -35       31.65       35.08     48.90 o 
   5   7 -35       19.03       53.16     44.01 o 
   6   7 -35      236.74      230.58     66.05 o 
   7   7 -35       47.61       99.38     72.09 o 
  -5   8 -35      370.18      227.62    110.87 o 
  -4   8 -35      159.96      143.21     41.94 o 
  -3   8 -35        5.86       71.94     36.69 o 
  -2   8 -35       65.98      103.73     38.49 o 
  -1   8 -35       86.37       44.35     34.38 o 
   0   8 -35       98.28       85.29     38.76 o 
   1   8 -35       36.76       19.88     47.98 o 
   2   8 -35       99.76      151.64     56.52 o 
   3   8 -35       37.23       27.07     42.15 o 
   4   8 -35      364.98      349.08     71.19 o 
   5   8 -35       42.64       33.55     43.50 o 
   6   8 -35       43.95       53.79     84.44 o 
  -3   9 -35      121.06      164.41     44.74 o 
  -2   9 -35      152.14      178.20     60.32 o 
  -1   9 -35       40.02       55.00     51.11 o 
   0   9 -35       13.58       39.35     32.79 o 
   1   9 -35       99.68      134.39     41.46 o 
   2   9 -35       24.19       10.23     36.53 o 
   3   9 -35      191.64      181.59     59.59 o 
   4   9 -35      269.03      176.59     60.40 o 
   5   9 -35       35.39       26.28     62.47 o 
  -1  10 -35        0.97       15.40     35.22 o 
   0  10 -35       42.55       62.01     34.37 o 
   1  10 -35       25.33       62.63     35.85 o 
   2  10 -35        2.28       28.66     42.58 o 
  -8   0 -34       88.53      166.87     73.38 o 
  -6   0 -34      457.55      378.84     95.50 o 
  -4   0 -34       46.44       30.59     46.39 o 
  -2   0 -34        5.20       47.68     52.85 o 
   0   0 -34     1008.44      836.52    116.18 o 
   2   0 -34       23.58      -19.10     39.06 o 
   4   0 -34      147.96       49.26     46.53 o 
   6   0 -34     1715.49     1829.28    146.48 o 
  -8   1 -34       69.75      194.23     52.41 o 
  -7   1 -34      224.77      315.63     64.71 o 
  -6   1 -34      139.48      198.68     55.98 o 
  -5   1 -34       17.90        8.16     33.64 o 
  -4   1 -34        9.66       75.75     41.33 o 
  -3   1 -34       21.45       15.24     33.77 o 
  -2   1 -34       54.10       82.58     39.05 o 
  -1   1 -34      520.35      497.06    116.39 o 
   0   1 -34       63.74      117.52     41.28 o 
   1   1 -34       69.68       85.06     35.91 o 
   2   1 -34      119.38      117.76     37.68 o 
   3   1 -34       95.46       73.36     34.91 o 
   4   1 -34       60.68       83.34     33.35 o 
   5   1 -34       85.60      114.65     36.60 o 
   6   1 -34      104.91      106.84     55.00 o 
  -8   2 -34       48.54      131.42     43.63 o 
  -7   2 -34      133.83      187.90     52.83 o 
  -6   2 -34       24.09       49.87     42.44 o 
  -5   2 -34      181.32      185.08     52.68 o 
  -4   2 -34       12.59       11.12     29.74 o 
  -3   2 -34      268.91      213.06     54.24 o 
  -2   2 -34      191.44      219.97     53.40 o 
  -1   2 -34        2.94       53.26     35.18 o 
   0   2 -34     3044.67     2999.19    143.38 o 
   1   2 -34     2166.95     2271.92    122.32 o 
   2   2 -34       61.19       16.08     30.43 o 
   3   2 -34      844.93      898.61     82.56 o 
   4   2 -34      208.24      207.55     46.54 o 
   5   2 -34      147.37      205.39     45.57 o 
   6   2 -34       16.98       30.59     42.80 o 
   7   2 -34       22.12       -7.47     42.08 o 
  -8   3 -34       28.18      212.56     43.92 o 
  -7   3 -34       65.68      139.12     37.58 o 
  -6   3 -34       22.76      109.59     54.60 o 
  -5   3 -34       33.85       90.73     31.38 o 
  -4   3 -34       66.16      122.62     32.86 o 
  -3   3 -34      341.82      331.52     48.54 o 
  -2   3 -34      206.94      163.16     35.89 o 
  -1   3 -34       86.16       66.46     25.52 o 
   0   3 -34       82.00       19.15     20.64 o 
   1   3 -34       32.66       54.90     24.82 o 
   2   3 -34      194.82      213.53     64.86 o 
   3   3 -34      139.47      122.24     39.81 o 
   4   3 -34      142.62      151.32     84.51 o 
   5   3 -34      112.26       93.11     55.22 o 
   6   3 -34        5.90       10.05     41.07 o 
   7   3 -34       40.33      -24.56     40.93 o 
  -8   4 -34        7.26      175.66     41.63 o 
  -7   4 -34       94.68      178.33     40.66 o 
  -6   4 -34      136.95      201.70     44.30 o 
  -5   4 -34      199.62      254.14     45.74 o 
  -4   4 -34       12.82       23.06     23.24 o 
  -3   4 -34      132.93      171.64     47.56 o 
  -2   4 -34      158.50      105.43     34.21 o 
  -1   4 -34       82.32       52.34     31.97 o 
   0   4 -34       64.03      107.35     32.16 o 
   1   4 -34      559.56      588.23     68.61 o 
   2   4 -34      279.86      266.06     43.62 o 
   3   4 -34      416.91      360.75     50.19 o 
   4   4 -34      139.56      133.49     32.36 o 
   5   4 -34       11.96       29.38     35.63 o 
   6   4 -34      155.19      310.34     85.59 o 
   7   4 -34      121.71      173.62     70.94 o 
  -7   5 -34       26.04      174.41     40.98 o 
  -6   5 -34      101.39      131.40     38.99 o 
  -5   5 -34       35.45       97.63     36.44 o 
  -4   5 -34       36.27      106.33     32.63 o 
  -3   5 -34      143.77      112.79     35.12 o 
  -2   5 -34       85.84      135.90     37.10 o 
  -1   5 -34      362.03      433.65     55.85 o 
   0   5 -34       55.41       61.59     30.33 o 
   1   5 -34      114.70      117.89     35.45 o 
   2   5 -34      116.62      165.96     37.50 o 
   3   5 -34      461.24      502.72     57.05 o 
   4   5 -34       60.75       30.53     37.10 o 
   5   5 -34       79.61       -1.02     37.12 o 
   6   5 -34       24.61      -25.71     39.92 o 
   7   5 -34       84.69       73.67     62.90 o 
   8   5 -34       52.61      133.27     67.64 o 
  -7   6 -34       44.91       98.76     70.22 o 
  -6   6 -34       39.27       91.38     32.50 o 
  -5   6 -34       58.86       39.60     32.00 o 
  -4   6 -34       20.25       34.89     29.05 o 
  -3   6 -34       63.49       83.94     33.36 o 
  -2   6 -34        0.58       -0.92     24.54 o 
  -1   6 -34       85.69       65.27     32.48 o 
   0   6 -34      265.84      228.89     84.79 o 
   1   6 -34       82.48       79.53     37.04 o 
   2   6 -34      340.43      344.78     51.18 o 
   3   6 -34       74.09      126.96     37.23 o 
   4   6 -34       74.46       36.41     38.14 o 
   5   6 -34      216.72      161.97     54.06 o 
   6   6 -34      374.54      459.40    109.57 o 
   7   6 -34       51.83       -6.32     56.44 o 
   8   6 -34       89.98      128.67     73.38 o 
  -6   7 -34      157.92      213.68     45.63 o 
  -5   7 -34       10.52       53.96     34.55 o 
  -4   7 -34       44.25       87.20     34.07 o 
  -3   7 -34       41.86       46.32     30.58 o 
  -2   7 -34        3.68       18.39     27.33 o 
  -1   7 -34       17.87       40.67     31.01 o 
   0   7 -34       26.43       42.04     31.45 o 
   1   7 -34      183.20      154.62     58.21 o 
   2   7 -34      335.08      213.73     46.81 o 
   3   7 -34       65.15       74.34     41.25 o 
   4   7 -34        6.31       19.16     38.47 o 
   5   7 -34      194.55      200.86     60.08 o 
   6   7 -34       12.51        1.93     39.48 o 
   7   7 -34       62.67       30.16     60.60 o 
  -5   8 -34       95.41       75.62     34.37 o 
  -4   8 -34      214.02      248.86     64.15 o 
  -3   8 -34        6.78       66.49     31.85 o 
  -2   8 -34        0.35       55.66     33.41 o 
  -1   8 -34       10.02       31.10     30.98 o 
   0   8 -34       37.38       29.31     33.50 o 
   1   8 -34     1109.13     1206.74     90.66 o 
   2   8 -34      396.80      481.99     64.13 o 
   3   8 -34        7.29      -14.19     32.25 o 
   4   8 -34       11.63       17.86     38.30 o 
   5   8 -34       28.37       46.18     40.51 o 
   6   8 -34      428.23      451.10     82.07 o 
  -4   9 -34       34.19       93.26     36.42 o 
  -3   9 -34       19.09       63.18     36.12 o 
  -2   9 -34       25.16       15.33     30.75 o 
  -1   9 -34       13.73       50.16     33.40 o 
   0   9 -34       23.90       45.93     33.69 o 
   1   9 -34      215.34      241.10     52.43 o 
   2   9 -34        7.37      -21.93     30.62 o 
   3   9 -34      202.67      236.25     89.18 o 
   4   9 -34       71.80       53.20     46.50 o 
   5   9 -34        0.33       17.24     44.17 o 
  -2  10 -34       89.41       99.89     38.59 o 
  -1  10 -34      122.72      156.09     74.57 o 
   0  10 -34       95.20       88.44     39.83 o 
   1  10 -34      180.23      172.35     44.63 o 
   2  10 -34       17.98       45.72     41.02 o 
   3  10 -34       57.43       18.68     62.90 o 
   4  10 -34      582.31      580.65     96.73 o 
  -9   0 -33       39.12      153.95     68.07 o 
  -7   0 -33        0.88      102.97     59.88 o 
  -5   0 -33       58.20      119.19     64.91 o 
  -3   0 -33      109.23       59.31     56.73 o 
  -1   0 -33      235.11      265.24     76.11 o 
   1   0 -33      627.77      623.83    100.53 o 
   3   0 -33        3.15        7.32     36.91 o 
   5   0 -33      603.47      627.71     95.93 o 
  -9   1 -33      284.61      387.15     67.54 o 
  -8   1 -33      236.18      251.03     58.00 o 
  -7   1 -33      163.00      203.26     56.78 o 
  -6   1 -33      490.63      495.98     75.39 o 
  -5   1 -33        4.50       46.07     46.60 o 
  -4   1 -33      111.85      127.40     47.52 o 
  -3   1 -33      100.36      143.87     44.76 o 
  -2   1 -33       92.05       48.38     34.72 o 
  -1   1 -33      421.96      447.45     64.44 o 
   0   1 -33      473.58      409.23     62.22 o 
   1   1 -33       76.65      132.30     41.71 o 
   2   1 -33      131.61      146.45     41.48 o 
   3   1 -33       47.48       67.68     31.43 o 
   4   1 -33       39.55       38.05     27.49 o 
   5   1 -33       25.47       55.46     30.40 o 
   6   1 -33      351.99      320.25     77.98 o 
  -8   2 -33       48.09      202.98     43.13 o 
  -7   2 -33       47.54      111.27     35.74 o 
  -6   2 -33       58.80       98.01     35.47 o 
  -5   2 -33       87.75       95.51     39.47 o 
  -4   2 -33       50.15      121.40     26.58 o 
  -3   2 -33      233.61      247.57     38.26 o 
  -2   2 -33        9.80       51.72     25.31 o 
  -1   2 -33      385.76      453.28     50.03 o 
   0   2 -33      158.60      189.24     64.86 o 
   1   2 -33      657.15      676.92     56.99 o 
   2   2 -33      297.84      328.90     55.98 o 
   3   2 -33      752.56      743.94     73.55 o 
   4   2 -33      373.48      433.21     95.86 o 
   5   2 -33     1107.60     1322.54     88.91 o 
   6   2 -33      136.73      106.56     53.85 o 
   7   2 -33      233.31      238.53     73.38 o 
  -8   3 -33      405.72      503.39    121.12 o 
  -7   3 -33      622.60      815.15     75.47 o 
  -6   3 -33       60.16       79.79     54.72 o 
  -5   3 -33       81.00      199.11     42.68 o 
  -4   3 -33       54.18       31.91     27.52 o 
  -3   3 -33      644.05      676.33     63.15 o 
  -2   3 -33      123.52      114.51     32.39 o 
  -1   3 -33        3.08       32.15     24.69 o 
   0   3 -33       54.38       21.61     20.19 o 
   1   3 -33      134.37      164.64     43.77 o 
   2   3 -33       28.20       20.57     21.41 o 
   3   3 -33       46.59       23.22     19.29 o 
   4   3 -33        1.94       20.99     20.52 o 
   5   3 -33       16.08       84.87     52.13 o 
   6   3 -33       12.28       -1.87     38.06 o 
   7   3 -33       13.03       31.88     48.11 o 
  -8   4 -33       91.45      197.89     73.48 o 
  -7   4 -33       38.41      125.73     37.93 o 
  -6   4 -33      324.78      332.98     98.45 o 
  -5   4 -33       51.04       70.38     48.24 o 
  -4   4 -33       30.53       49.77     27.29 o 
  -3   4 -33      277.71      284.08     46.77 o 
  -2   4 -33      891.37      737.22     65.30 o 
  -1   4 -33      465.82      415.96     52.62 o 
   0   4 -33       25.42        9.95     23.03 o 
   1   4 -33      119.00      172.87     36.36 o 
   2   4 -33     1139.28     1125.67    130.47 o 
   3   4 -33      240.76      225.14     40.44 o 
   4   4 -33      228.27      274.59     50.68 o 
   5   4 -33       77.95       21.97     42.65 o 
   6   4 -33       36.44       14.79     41.79 o 
   7   4 -33       59.93       35.47     49.83 o 
  -8   5 -33      121.22      206.07     67.66 o 
  -7   5 -33      159.71      184.52     44.64 o 
  -6   5 -33      166.14      208.66     44.70 o 
  -5   5 -33       64.10       71.77     35.09 o 
  -4   5 -33      126.37      105.66     57.94 o 
  -3   5 -33       87.54       99.43     34.06 o 
  -2   5 -33      129.49      176.00     40.28 o 
  -1   5 -33      539.85      623.45     62.37 o 
   0   5 -33       89.84       66.45     41.58 o 
   1   5 -33      182.64      170.59     39.42 o 
   2   5 -33       37.61       40.69     32.04 o 
   3   5 -33      401.93      446.97     53.42 o 
   4   5 -33       81.89       89.22     41.37 o 
   5   5 -33       29.17       62.16     38.47 o 
   6   5 -33       24.29       42.36     50.98 o 
   7   5 -33      116.00      155.53     74.39 o 
   8   5 -33       94.80      119.48     74.25 o 
  -7   6 -33        2.40      133.87     41.50 o 
  -6   6 -33       43.88       78.20     64.36 o 
  -5   6 -33       74.53      102.46     35.16 o 
  -4   6 -33       16.74       50.79     31.11 o 
  -3   6 -33        6.06       25.98     28.26 o 
  -2   6 -33      147.52      157.36     44.98 o 
  -1   6 -33       20.78       39.71     28.16 o 
   0   6 -33        3.03       27.29     46.85 o 
   1   6 -33        3.11       58.49     32.37 o 
   2   6 -33      146.75      119.65     42.96 o 
   3   6 -33      172.64      148.86     42.06 o 
   4   6 -33      248.78      230.25     75.18 o 
   5   6 -33       36.76       62.28     39.89 o 
   6   6 -33      144.64      111.01     63.62 o 
   7   6 -33       28.01       56.29     59.45 o 
   8   6 -33       51.52       68.07     66.92 o 
  -7   7 -33       44.68      233.36    107.42 o 
  -6   7 -33       29.49      187.28     41.02 o 
  -5   7 -33       21.05       74.40     35.14 o 
  -4   7 -33      232.33      261.65     48.83 o 
  -3   7 -33      104.03      134.16     49.28 o 
  -2   7 -33       40.45       34.81     42.81 o 
  -1   7 -33        9.78       16.57     26.35 o 
   0   7 -33       65.87      118.90     37.19 o 
   1   7 -33      242.87      269.21     51.70 o 
   2   7 -33      128.50       61.04     32.39 o 
   3   7 -33       66.84       43.61     30.29 o 
   4   7 -33       22.74       18.46     36.69 o 
   5   7 -33      136.05      158.80     54.50 o 
   6   7 -33      108.54       37.91     56.01 o 
   7   7 -33       10.75       26.14     57.87 o 
   8   7 -33       35.50       28.00     64.62 o 
  -6   8 -33      116.07      177.82     81.14 o 
  -5   8 -33       24.24       65.56     35.34 o 
  -4   8 -33        8.40       90.86     36.52 o 
  -3   8 -33      460.99      615.00     86.74 o 
  -2   8 -33        9.83       44.60     33.61 o 
  -1   8 -33       37.60        6.21     32.79 o 
   0   8 -33       42.58       14.74     28.54 o 
   1   8 -33       23.70       51.83     34.31 o 
   2   8 -33       21.78       36.16     29.44 o 
   3   8 -33      262.82      189.70     74.32 o 
   4   8 -33       38.38       14.09     35.83 o 
   5   8 -33       97.54      133.30     49.42 o 
   6   8 -33       69.37        7.11     35.53 o 
   7   8 -33        5.21       -1.44     53.85 o 
  -5   9 -33      208.41      351.23     57.12 o 
  -4   9 -33       88.76      105.21     38.11 o 
  -3   9 -33       10.49       16.21     30.14 o 
  -2   9 -33       68.80       68.75     34.29 o 
  -1   9 -33       45.91       68.99     36.67 o 
   0   9 -33        8.71       -2.76     30.07 o 
   1   9 -33       67.06       53.47     34.44 o 
   2   9 -33       73.41       45.21     37.54 o 
   3   9 -33       52.75       56.51     42.27 o 
   4   9 -33       33.01       34.44     49.98 o 
   5   9 -33      283.45      176.29     58.39 o 
   6   9 -33      115.37       80.50     50.16 o 
  -3  10 -33      138.14      150.85     44.56 o 
  -2  10 -33        8.61       30.34     31.45 o 
  -1  10 -33       67.17       88.48     40.35 o 
   0  10 -33      302.62      396.75     63.19 o 
   1  10 -33      231.40      115.90     41.54 o 
   2  10 -33      108.14       87.09     74.10 o 
   3  10 -33      241.54      277.74     70.93 o 
   4  10 -33        7.20       -6.45     37.44 o 
   5  10 -33      187.17      273.72     97.51 o 
  -1  11 -33        8.99       36.68     35.98 o 
   0  11 -33       74.05       15.08     33.49 o 
   1  11 -33       37.09       42.85     48.04 o 
   2  11 -33       66.04       69.00     45.80 o 
  -8   0 -32      146.28      246.14     79.85 o 
  -6   0 -32      138.19      102.11     62.47 o 
  -4   0 -32       55.16      143.18     65.92 o 
  -2   0 -32       68.66      106.52     42.30 o 
   0   0 -32       29.09      -33.03     35.47 o 
   2   0 -32     6309.62     6225.25    295.11 o 
   4   0 -32      189.07      159.69     58.45 o 
   6   0 -32      566.48      594.25     91.77 o 
  -9   1 -32      385.73      506.81     74.33 o 
  -8   1 -32      348.14      399.45    115.39 o 
  -7   1 -32      129.32      181.89     52.47 o 
  -6   1 -32      340.54      422.92     69.68 o 
  -5   1 -32      505.70      542.25     74.34 o 
  -4   1 -32      332.03      337.29     62.82 o 
  -3   1 -32       53.89       63.64     57.16 o 
  -2   1 -32        9.74        9.44     36.98 o 
  -1   1 -32      136.83      149.27     45.55 o 
   0   1 -32        5.15       18.67     30.04 o 
   1   1 -32      764.06      679.34     73.20 o 
   2   1 -32      123.88      143.93     39.79 o 
   3   1 -32       86.29      112.92     51.41 o 
   4   1 -32       84.61      110.89     34.43 o 
   5   1 -32      159.14      129.28     36.30 o 
   6   1 -32      194.27      167.88     60.03 o 
  -9   2 -32       86.35      239.42     47.37 o 
  -8   2 -32      177.05      313.16     51.71 o 
  -7   2 -32       97.06      151.57     39.82 o 
  -6   2 -32      587.48      814.53    110.95 o 
  -5   2 -32       11.00       59.60     29.68 o 
  -4   2 -32      530.02      452.80     52.67 o 
  -3   2 -32      377.19      274.46     57.19 o 
  -2   2 -32       25.83       20.36     22.56 o 
  -1   2 -32      229.52      239.96     41.97 o 
   0   2 -32     2659.66     2714.58    105.05 o 
   1   2 -32     1145.04     1056.35     68.21 o 
   2   2 -32      168.23      206.91     37.85 o 
   3   2 -32       30.03       14.06     25.90 o 
   4   2 -32     2573.54     2728.29    102.90 o 
   5   2 -32       30.30       17.85     33.89 o 
   6   2 -32       12.53       36.62     40.78 o 
   7   2 -32       82.45       33.17     44.66 o 
  -9   3 -32       95.05      187.19     58.82 o 
  -8   3 -32      427.70      546.36    104.54 o 
  -7   3 -32      136.50      172.86     39.23 o 
  -6   3 -32       65.61       90.44     33.71 o 
  -5   3 -32      286.17      322.33     49.33 o 
  -4   3 -32      110.24      101.72     38.67 o 
  -3   3 -32      448.21      491.08     54.78 o 
  -2   3 -32      166.50      143.46     34.66 o 
  -1   3 -32      136.78      136.49     31.66 o 
   0   3 -32      768.49      704.63     72.25 o 
   1   3 -32      101.14       64.09     25.41 o 
   2   3 -32       90.14       44.57     36.95 o 
   3   3 -32       62.84       58.46     31.68 o 
   4   3 -32       72.91       69.63     26.61 o 
   5   3 -32      115.06       22.98     42.08 o 
   6   3 -32        4.15       21.68     43.37 o 
   7   3 -32       31.96       45.95     52.70 o 
  -8   4 -32      184.28      205.44     43.29 o 
  -7   4 -32       20.87       95.03     43.81 o 
  -6   4 -32      548.26      638.44     66.98 o 
  -5   4 -32       30.37       57.06     29.53 o 
  -4   4 -32       19.81       64.64     28.72 o 
  -3   4 -32       25.19       55.93     26.18 o 
  -2   4 -32       36.00       44.77     26.36 o 
  -1   4 -32     1478.86     1378.40     80.28 o 
   0   4 -32       56.30       75.43     29.02 o 
   1   4 -32     1328.31     1378.59     88.32 o 
   2   4 -32      344.94      341.69     47.18 o 
   3   4 -32     2628.25     2659.98    107.75 o 
   4   4 -32       29.34       28.91     23.92 o 
   5   4 -32       18.85       24.41     44.95 o 
   6   4 -32      276.75      281.04     75.97 o 
   7   4 -32       23.53        7.32     44.66 o 
   8   4 -32       48.02       44.81     55.29 o 
  -8   5 -32      108.26      232.58     58.03 o 
  -7   5 -32      105.14      134.55     62.25 o 
  -6   5 -32      127.38      184.24     43.95 o 
  -5   5 -32      150.54      208.51     57.95 o 
  -4   5 -32       70.20       81.50     38.54 o 
  -3   5 -32       69.04       43.60     28.35 o 
  -2   5 -32      109.64      171.79     39.22 o 
  -1   5 -32      116.91      105.87     33.08 o 
   0   5 -32      111.50      128.23     33.85 o 
   1   5 -32      132.15      107.61     47.94 o 
   2   5 -32       54.64       39.46     28.05 o 
   3   5 -32       51.22       66.83     29.93 o 
   4   5 -32      108.47      165.09     35.75 o 
   5   5 -32       95.62      109.57     56.01 o 
   6   5 -32        9.47       49.69     53.71 o 
   7   5 -32        7.02       47.39     52.13 o 
   8   5 -32       35.79       -4.60     47.39 o 
  -8   6 -32      123.45      156.25    100.09 o 
  -7   6 -32       12.15       61.23     39.31 o 
  -6   6 -32      158.99      184.34     55.23 o 
  -5   6 -32       82.95       79.50     38.23 o 
  -4   6 -32       91.09       72.48     30.65 o 
  -3   6 -32      377.17      287.24     47.47 o 
  -2   6 -32       43.24       74.03     31.19 o 
  -1   6 -32       92.84       88.90     36.20 o 
   0   6 -32       37.81       40.64     29.16 o 
   1   6 -32      286.39      261.28     45.57 o 
   2   6 -32     1009.99     1242.89     82.74 o 
   3   6 -32      279.72      334.16     49.57 o 
   4   6 -32       56.41       32.14     43.87 o 
   5   6 -32        7.44       40.87     37.98 o 
   6   6 -32        8.63       -8.33     46.10 o 
   7   6 -32        5.33       42.08     56.73 o 
   8   6 -32      224.58      160.41     74.25 o 
  -7   7 -32       57.16      156.11     41.94 o 
  -6   7 -32       29.22       53.78     43.72 o 
  -5   7 -32      112.94      142.40     39.08 o 
  -4   7 -32       12.33       11.29     26.76 o 
  -3   7 -32      191.32      211.36     46.09 o 
  -2   7 -32       53.73      100.54     33.97 o 
  -1   7 -32       91.12       98.32     35.24 o 
   0   7 -32       32.23       15.69     24.76 o 
   1   7 -32      106.35      152.56     45.01 o 
   2   7 -32      614.30      618.10     65.16 o 
   3   7 -32      158.70      173.60     68.58 o 
   4   7 -32       52.35       52.19     63.19 o 
   5   7 -32        6.53      -11.90     35.73 o 
   6   7 -32      285.66      284.20     93.78 o 
   7   7 -32      197.71       71.95     68.36 o 
   8   7 -32      241.52      139.30     75.68 o 
  -6   8 -32       12.31       71.06     53.10 o 
  -5   8 -32      128.50      102.71     37.64 o 
  -4   8 -32      356.53      414.72     76.93 o 
  -3   8 -32      128.90      130.73     38.09 o 
  -2   8 -32        5.79       33.76     29.85 o 
  -1   8 -32       26.95       25.41     30.80 o 
   0   8 -32       97.70       34.86     32.02 o 
   1   8 -32      188.71      183.39     44.23 o 
   2   8 -32      482.08      492.80     62.76 o 
   3   8 -32       91.85       18.41     33.89 o 
   4   8 -32       52.50       38.31     38.15 o 
   5   8 -32       99.19       85.05     46.89 o 
   6   8 -32       69.80       86.45     72.09 o 
   7   8 -32      548.13      839.53    146.05 o 
  -5   9 -32        8.88       42.91     43.64 o 
  -4   9 -32      105.41      163.28     55.92 o 
  -3   9 -32      144.68      155.61     44.40 o 
  -2   9 -32      155.05      228.41     48.40 o 
  -1   9 -32       85.70       93.41     44.36 o 
   0   9 -32       46.43       62.57     33.06 o 
   1   9 -32       35.31       13.89     30.28 o 
   2   9 -32       13.32       -5.30     27.01 o 
   3   9 -32       67.37       11.20     34.38 o 
   4   9 -32      113.20       43.85     85.52 o 
   5   9 -32       28.36       51.98     46.55 o 
   6   9 -32        2.22        6.86     37.86 o 
  -4  10 -32       87.30      101.53     38.28 o 
  -3  10 -32      441.96      371.27     59.19 o 
  -2  10 -32       13.74       18.38     30.18 o 
  -1  10 -32        0.74       73.65     32.76 o 
   0  10 -32       28.28       56.90     32.16 o 
   1  10 -32        9.13       60.98     35.64 o 
   2  10 -32       35.95        5.28     35.28 o 
   3  10 -32      266.73      216.63     66.99 o 
   4  10 -32      183.89      187.74     59.94 o 
   5  10 -32       29.50       35.60     44.83 o 
  -2  11 -32       41.46       56.22     29.01 o 
  -1  11 -32       43.28       16.13     29.59 o 
   0  11 -32       18.44       64.66     36.01 o 
   1  11 -32        8.59       31.96     34.99 o 
   2  11 -32       35.99       51.89     42.15 o 
   3  11 -32        9.64       79.56     46.82 o 
  -9   0 -31      950.95      977.97    139.30 o 
  -7   0 -31       22.78       36.33     55.72 o 
  -5   0 -31     4451.49     4106.61    245.57 o 
  -3   0 -31       45.09       26.57     49.98 o 
  -1   0 -31     1389.00     1283.68    135.78 o 
   1   0 -31     1866.44     1805.15    142.17 o 
   3   0 -31      301.25      380.99     76.54 o 
   5   0 -31       49.44        1.29     29.73 o 
  -9   1 -31      107.09      150.59     43.24 o 
  -8   1 -31      179.85      291.43     49.17 o 
  -7   1 -31      232.57      293.34     49.96 o 
  -6   1 -31      119.53      223.48     42.51 o 
  -5   1 -31      988.96      873.53     86.51 o 
  -4   1 -31      472.16      581.33     66.75 o 
  -3   1 -31       23.45       37.09     25.09 o 
  -2   1 -31      238.13      268.81     39.62 o 
  -1   1 -31       17.76       29.74     18.32 o 
   0   1 -31      139.39      120.70     27.37 o 
   1   1 -31      313.58      370.06    103.11 o 
   2   1 -31       87.58       80.50     33.10 o 
   3   1 -31      158.17      137.58     38.11 o 
   4   1 -31        5.88       15.52     24.76 o 
   5   1 -31      677.44      716.08     67.29 o 
   6   1 -31      263.96      134.27     55.72 o 
  -9   2 -31       25.36       97.79     35.83 o 
  -8   2 -31       73.60      138.71     37.93 o 
  -7   2 -31      136.26      203.31     42.96 o 
  -6   2 -31       22.02      102.17     33.70 o 
  -5   2 -31     1071.55     1108.22     76.00 o 
  -4   2 -31      180.97      160.87     35.67 o 
  -3   2 -31      579.78      588.25     72.40 o 
  -2   2 -31       99.18      108.37     27.50 o 
  -1   2 -31      278.66      325.30     42.60 o 
   0   2 -31      425.53      428.07     40.38 o 
   1   2 -31       50.89       57.29     24.52 o 
   2   2 -31      496.99      517.19     50.49 o 
   3   2 -31       47.73       -0.70     19.55 o 
   4   2 -31      145.47      147.42     38.74 o 
   5   2 -31       21.60       47.70     27.15 o 
   6   2 -31      118.26      110.72     56.29 o 
   7   2 -31       13.03       16.08     40.07 o 
  -9   3 -31       11.51       17.34     72.74 o 
  -8   3 -31       89.38      198.99     46.72 o 
  -7   3 -31      961.05     1028.51     85.81 o 
  -6   3 -31      219.73      310.30     74.92 o 
  -5   3 -31      306.79      334.91     47.50 o 
  -4   3 -31      120.38      135.78     37.99 o 
  -3   3 -31       89.22      129.79     33.36 o 
  -2   3 -31       85.58       60.03     25.91 o 
  -1   3 -31      368.75      371.04     63.10 o 
   0   3 -31      581.55      619.48     47.48 o 
   1   3 -31      242.48      187.58     68.74 o 
   2   3 -31      115.89       97.44     28.79 o 
   3   3 -31      341.63      383.88     64.41 o 
   4   3 -31      132.61      116.22     48.18 o 
   5   3 -31       71.75      110.42     34.06 o 
   6   3 -31       16.44       33.60     42.94 o 
   7   3 -31      115.28      136.57     60.17 o 
  -9   4 -31       18.00      162.29     77.69 o 
  -8   4 -31        4.77      112.85     35.50 o 
  -7   4 -31      219.59      298.40     51.33 o 
  -6   4 -31      222.59      252.99     45.65 o 
  -5   4 -31       23.11       60.13     27.86 o 
  -4   4 -31      159.83      230.37     42.80 o 
  -3   4 -31      140.67      187.38     39.32 o 
  -2   4 -31     1414.38     1278.74     77.31 o 
  -1   4 -31       20.19        6.17     23.99 o 
   0   4 -31      716.12      540.11     54.88 o 
   1   4 -31       15.09       27.41     25.11 o 
   2   4 -31      894.04      830.68     80.79 o 
   3   4 -31       14.14       63.63     25.98 o 
   4   4 -31       17.61       26.67     23.31 o 
   5   4 -31      124.68      115.32     56.58 o 
   6   4 -31      139.38      140.02     61.75 o 
   7   4 -31       32.14       10.20     46.82 o 
   8   4 -31        9.48      -12.49     45.09 o 
  -8   5 -31       55.72      105.30     41.59 o 
  -7   5 -31       13.37       77.91     45.41 o 
  -6   5 -31      701.88      754.61     96.95 o 
  -5   5 -31      320.47      413.45     55.57 o 
  -4   5 -31       42.03       26.80     25.96 o 
  -3   5 -31       54.61       70.98     31.60 o 
  -2   5 -31       55.13       48.58     29.22 o 
  -1   5 -31      304.94      281.83     44.78 o 
   0   5 -31      190.88      161.17     49.02 o 
   1   5 -31        6.13       16.64     23.93 o 
   2   5 -31      722.22      744.21     63.81 o 
   3   5 -31      115.06      126.36     33.52 o 
   4   5 -31      194.99      161.35     36.05 o 
   5   5 -31       50.12       36.19     47.68 o 
   6   5 -31        8.97        8.47     40.93 o 
   7   5 -31       52.87      104.26     61.89 o 
   8   5 -31       64.67       61.32     62.18 o 
  -8   6 -31      140.65       87.60     94.49 o 
  -7   6 -31       94.00      176.98     43.39 o 
  -6   6 -31        4.37       82.32     34.97 o 
  -5   6 -31      123.54       96.05     34.03 o 
  -4   6 -31      458.54      430.82     57.82 o 
  -3   6 -31       15.90       44.94     30.31 o 
  -2   6 -31       56.49       78.56     30.20 o 
  -1   6 -31       86.38       67.09     31.61 o 
   0   6 -31      137.29      139.39     35.63 o 
   1   6 -31       38.11       30.31     32.39 o 
   2   6 -31     1352.51     1463.20    104.70 o 
   3   6 -31      172.58      176.54     37.92 o 
   4   6 -31       27.80       -8.90     30.57 o 
   5   6 -31       68.85      104.69     58.02 o 
   6   6 -31       70.77       20.68     47.39 o 
   7   6 -31        1.06      -24.70     44.81 o 
   8   6 -31      179.08      110.15     69.22 o 
  -7   7 -31        9.27       98.83     63.85 o 
  -6   7 -31       44.62       48.60     56.03 o 
  -5   7 -31       33.46       69.27     31.58 o 
  -4   7 -31       54.09       74.13     32.09 o 
  -3   7 -31      136.88      175.00     57.63 o 
  -2   7 -31       48.48       68.39     34.30 o 
  -1   7 -31      230.04      171.87     40.95 o 
   0   7 -31       53.90       32.73     26.79 o 
   1   7 -31        3.46        1.40     24.12 o 
   2   7 -31      440.45      468.43     57.09 o 
   3   7 -31      271.09      217.78     70.66 o 
   4   7 -31       89.02       93.36     42.12 o 
   5   7 -31        1.15       27.02     37.19 o 
   6   7 -31       81.78       30.16     56.29 o 
   7   7 -31       61.16       71.66     64.62 o 
   8   7 -31      219.97      209.24     85.02 o 
   9   7 -31        0.17       30.59     65.05 o 
  -7   8 -31       56.67      173.73    105.77 o 
  -6   8 -31       36.10      100.40     37.12 o 
  -5   8 -31       10.15       13.02     46.62 o 
  -4   8 -31      497.04      466.21     61.24 o 
  -3   8 -31      274.70      294.93     53.04 o 
  -2   8 -31       61.55       24.41     29.07 o 
  -1   8 -31       22.36        6.17     27.51 o 
   0   8 -31      182.05      233.46     77.47 o 
   1   8 -31      252.62      279.19     49.22 o 
   2   8 -31       41.08       62.75     33.53 o 
   3   8 -31     1203.00     1247.50    127.45 o 
   4   8 -31      151.42      230.35     59.08 o 
   5   8 -31       12.08        0.71     33.19 o 
   6   8 -31       56.12       92.20     69.51 o 
   7   8 -31       43.36       -7.32     52.42 o 
   8   8 -31      135.18      121.06     77.26 o 
  -6   9 -31        8.92      118.43     64.27 o 
  -5   9 -31      450.07      572.67     71.58 o 
  -4   9 -31      211.14      188.82     47.40 o 
  -3   9 -31      164.62      168.43     44.70 o 
  -2   9 -31       73.34       13.82     30.55 o 
  -1   9 -31        6.21       17.33     29.76 o 
   0   9 -31       59.09       43.52     34.42 o 
   1   9 -31       12.35       12.21     28.79 o 
   2   9 -31      153.94      181.45     44.84 o 
   3   9 -31       25.25        4.15     31.02 o 
   4   9 -31       29.42        6.63     37.67 o 
   5   9 -31       60.29       71.94     46.59 o 
   6   9 -31      153.59      122.64     76.11 o 
   7   9 -31       30.40       -4.16     58.74 o 
  -5  10 -31       57.24       60.07     32.48 o 
  -4  10 -31        4.68       54.41     33.83 o 
  -3  10 -31       39.82       12.53     31.71 o 
  -2  10 -31      132.31      134.95     44.23 o 
  -1  10 -31      456.64      549.69     69.51 o 
   0  10 -31       36.51       35.69     32.21 o 
   1  10 -31      250.03      232.43     52.23 o 
   2  10 -31       35.88       79.12     47.62 o 
   3  10 -31        1.25       -0.49     36.49 o 
   4  10 -31       10.45        1.34     37.83 o 
   5  10 -31        9.03       36.20     44.40 o 
   6  10 -31        6.87        0.51     37.52 o 
  -3  11 -31      116.47      145.32     39.36 o 
  -2  11 -31       36.15       52.26     31.53 o 
  -1  11 -31       23.42       68.55     32.82 o 
   0  11 -31       55.38       27.47     33.65 o 
   1  11 -31        3.34        1.38     29.41 o 
   2  11 -31       26.32        4.48     63.40 o 
   3  11 -31        1.13       32.52     45.31 o 
   4  11 -31      111.90      142.74    123.07 o 
 -10   0 -30      408.25      726.22    120.77 o 
  -8   0 -30      477.08      535.94    105.98 o 
  -6   0 -30      421.39      373.55     58.73 o 
  -4   0 -30       51.18       93.06     56.73 o 
  -2   0 -30      677.22      710.70     73.31 o 
   0   0 -30       40.74       31.54     35.68 o 
   2   0 -30     8773.73     8471.28    355.57 o 
   4   0 -30      193.72      229.63     62.47 o 
   6   0 -30      155.28      116.90     47.97 o 
 -10   1 -30       25.82      157.97     70.80 o 
  -9   1 -30       49.08      113.45     40.62 o 
  -8   1 -30       88.62      143.78     41.36 o 
  -7   1 -30       89.05      100.29     35.54 o 
  -6   1 -30       20.54       19.67     25.66 o 
  -5   1 -30      311.89      278.17     60.69 o 
  -4   1 -30      180.43      224.73     46.55 o 
  -3   1 -30        9.84       -0.82     21.05 o 
  -2   1 -30      346.52      400.86     37.60 o 
  -1   1 -30       27.53       45.66     19.87 o 
   0   1 -30      148.43      137.08     27.30 o 
   1   1 -30      232.03      237.74     35.73 o 
   2   1 -30      141.14      161.80     38.29 o 
   3   1 -30       90.47      109.24     26.57 o 
   4   1 -30      498.61      369.20     68.93 o 
   5   1 -30      261.03      210.54     42.25 o 
   6   1 -30       35.34       19.77     24.81 o 
  -9   2 -30       34.09      121.03     51.39 o 
  -8   2 -30      121.81      194.22     43.72 o 
  -7   2 -30      114.28      153.00     39.95 o 
  -6   2 -30       33.98       68.40     30.96 o 
  -5   2 -30      114.78      189.07     38.63 o 
  -4   2 -30      426.68      544.08     98.35 o 
  -3   2 -30      378.81      363.56     45.77 o 
  -2   2 -30       36.82       57.96     33.81 o 
  -1   2 -30       24.21       41.12     19.69 o 
   0   2 -30      233.44      294.04     35.29 o 
   1   2 -30     1157.69     1271.48     64.51 o 
   2   2 -30     1375.00     1383.59     69.49 o 
   3   2 -30     1372.75     1400.32     69.56 o 
   4   2 -30      194.36      174.84     39.75 o 
   5   2 -30       37.42       84.22     31.38 o 
   6   2 -30      137.06      104.26     47.53 o 
   7   2 -30        8.60      -14.07     36.48 o 
  -9   3 -30       34.10       40.66     48.89 o 
  -8   3 -30      503.46      550.44     63.60 o 
  -7   3 -30      460.75      585.37     63.30 o 
  -6   3 -30       80.15      149.63     37.24 o 
  -5   3 -30       31.10       48.35     31.29 o 
  -4   3 -30       10.08       46.79     29.01 o 
  -3   3 -30       30.24       -7.48     21.83 o 
  -2   3 -30       88.22       30.55     25.94 o 
  -1   3 -30       79.27       42.16     30.71 o 
   0   3 -30      609.90      643.08     48.94 o 
   1   3 -30       93.98       83.86     28.16 o 
   2   3 -30       71.15       50.91     25.32 o 
   3   3 -30       45.65       75.69     27.20 o 
   4   3 -30      257.81      285.58     47.62 o 
   5   3 -30       65.04       61.32     27.34 o 
   6   3 -30       18.27       -8.33     35.47 o 
   7   3 -30       93.20       54.28     49.40 o 
  -9   4 -30        3.64       62.43    126.73 o 
  -8   4 -30        3.56       91.48     35.57 o 
  -7   4 -30     1472.67     1658.87    158.47 o 
  -6   4 -30       11.86       78.48     29.50 o 
  -5   4 -30        1.67       -4.29     22.44 o 
  -4   4 -30       13.56       13.83     24.78 o 
  -3   4 -30       66.94       67.61     28.50 o 
  -2   4 -30       13.16       23.91     24.23 o 
  -1   4 -30       75.16       47.31     24.66 o 
   0   4 -30        3.62      -18.64     18.64 o 
   1   4 -30     1248.81     1199.36     74.43 o 
   2   4 -30      196.74      145.78     51.28 o 
   3   4 -30       64.65       62.50     27.34 o 
   4   4 -30      647.60      675.87     68.17 o 
   5   4 -30       72.47       74.96     51.12 o 
   6   4 -30      371.21      386.88     85.30 o 
   7   4 -30       17.62       24.41     45.67 o 
   8   4 -30      135.16       75.82     54.00 o 
  -9   5 -30       74.86      122.74     54.43 o 
  -8   5 -30       43.86       94.04     36.86 o 
  -7   5 -30      104.47      112.67     35.50 o 
  -6   5 -30      103.24      121.92     36.53 o 
  -5   5 -30        5.40        0.87     25.25 o 
  -4   5 -30       96.55       95.13     37.89 o 
  -3   5 -30       39.53       30.23     25.41 o 
  -2   5 -30      201.44      153.11     38.27 o 
  -1   5 -30      118.11      106.93     42.16 o 
   0   5 -30      122.33       89.92     30.07 o 
   1   5 -30       94.77      112.95     36.81 o 
   2   5 -30      761.51      743.06     63.06 o 
   3   5 -30      278.40      221.27     74.94 o 
   4   5 -30      287.94      304.52     43.86 o 
   5   5 -30      373.41      516.84     98.37 o 
   6   5 -30       77.22       80.99     54.14 o 
   7   5 -30      107.96       88.46     58.45 o 
   8   5 -30      217.56      264.09     82.00 o 
  -8   6 -30      223.69      400.20    131.76 o 
  -7   6 -30       63.78      117.83     36.52 o 
  -6   6 -30      479.72      457.16     59.16 o 
  -5   6 -30      144.94      166.67     40.90 o 
  -4   6 -30      145.50      105.74     50.75 o 
  -3   6 -30      360.82      362.45     53.01 o 
  -2   6 -30      317.34      234.66     44.36 o 
  -1   6 -30      592.64      550.77     59.25 o 
   0   6 -30        7.30      -21.83     26.00 o 
   1   6 -30      365.67      328.99     48.72 o 
   2   6 -30      877.81      823.17     67.42 o 
   3   6 -30      495.78      566.25     58.52 o 
   4   6 -30      999.35     1081.96     98.73 o 
   5   6 -30       19.11       15.94     42.51 o 
   6   6 -30      187.76       77.12     59.17 o 
   7   6 -30      453.45      514.98    107.85 o 
   8   6 -30      533.82      604.01    118.48 o 
  -8   7 -30      305.87      242.81    130.40 o 
  -7   7 -30       37.86       95.88     36.10 o 
  -6   7 -30      165.89      249.82     48.02 o 
  -5   7 -30      166.69      152.14     40.41 o 
  -4   7 -30      159.83      148.05     38.92 o 
  -3   7 -30       16.32       61.36     38.55 o 
  -2   7 -30        1.36       27.67     27.90 o 
  -1   7 -30       95.41       87.64     34.86 o 
   0   7 -30        8.01       29.17     29.19 o 
   1   7 -30       63.61       58.62     31.97 o 
   2   7 -30      108.33      112.86     34.10 o 
   3   7 -30      136.39      176.54     38.53 o 
   4   7 -30       70.43       30.03     49.33 o 
   5   7 -30       38.39       61.89     56.29 o 
   6   7 -30       71.28       86.74     61.03 o 
   7   7 -30      164.30      175.92     80.56 o 
   8   7 -30       80.42      124.22     71.23 o 
   9   7 -30       73.27       18.38     59.02 o 
  -7   8 -30      165.34      192.16     65.84 o 
  -6   8 -30        1.76       41.89     30.33 o 
  -5   8 -30      164.19      217.54     48.10 o 
  -4   8 -30      344.32      256.60     48.75 o 
  -3   8 -30       40.00      104.13     37.22 o 
  -2   8 -30        9.79       29.39     30.99 o 
  -1   8 -30       20.68       14.17     26.24 o 
   0   8 -30        6.63        3.48     25.34 o 
   1   8 -30       89.53       58.84     32.37 o 
   2   8 -30      246.77      270.03     47.84 o 
   3   8 -30      664.46      664.56    132.98 o 
   4   8 -30       53.18       80.08     47.39 o 
   5   8 -30       17.86        0.53     33.87 o 
   6   8 -30      422.66      575.29    119.63 o 
   7   8 -30       55.81        9.48     52.85 o 
   8   8 -30        0.27      -22.98     52.85 o 
  -6   9 -30       15.29       57.92     51.66 o 
  -5   9 -30      182.37      216.42     48.63 o 
  -4   9 -30      105.40      146.38     43.32 o 
  -3   9 -30      306.69      324.81     53.25 o 
  -2   9 -30       15.69       37.39     36.64 o 
  -1   9 -30        7.74       17.05     30.14 o 
   0   9 -30      113.66       90.47     36.33 o 
   1   9 -30       17.18       38.25     30.92 o 
   2   9 -30       24.19       48.08     31.84 o 
   3   9 -30      116.22       46.02     38.83 o 
   4   9 -30       20.29       10.08     34.98 o 
   5   9 -30       40.08       51.75     39.85 o 
   6   9 -30        6.15      -24.84     50.98 o 
   7   9 -30       99.77       44.95     60.32 o 
  -5  10 -30      145.14      184.28     63.24 o 
  -4  10 -30        0.05       49.53     29.98 o 
  -3  10 -30      138.00      111.01     36.44 o 
  -2  10 -30      103.04      120.91     52.06 o 
  -1  10 -30        8.39       37.10     31.73 o 
   0  10 -30      150.93       87.93     45.40 o 
   1  10 -30       24.52       26.89     31.28 o 
   2  10 -30      260.37      186.69     53.51 o 
   3  10 -30       22.45       38.43     40.59 o 
   4  10 -30       23.13       30.90     40.11 o 
   5  10 -30     1001.32     1424.96    132.41 o 
   6  10 -30      394.29      253.79     67.19 o 
  -4  11 -30       39.82       48.55     42.55 o 
  -3  11 -30       44.80       62.92     69.60 o 
  -2  11 -30       21.80       26.09     32.85 o 
  -1  11 -30       63.81       23.87     52.12 o 
   0  11 -30      296.67      333.85     56.87 o 
   1  11 -30      128.65      147.45     43.98 o 
   2  11 -30       24.16       30.26     40.02 o 
   3  11 -30       25.96       -1.05     38.58 o 
   4  11 -30        2.42        4.98     43.73 o 
   5  11 -30      247.76      127.72     99.23 o 
  -2  12 -30      155.20       73.53     85.30 o 
  -1  12 -30      196.94      182.37     48.04 o 
   0  12 -30       81.76       67.47     39.80 o 
   1  12 -30        3.04      -25.11     25.11 o 
   2  12 -30       56.19       17.11     36.79 o 
   3  12 -30        4.53        1.72     39.20 o 
  -9   0 -29       51.98      101.28     46.92 o 
  -7   0 -29      307.33      414.40     72.88 o 
  -5   0 -29     3647.75     3541.22    150.30 o 
  -3   0 -29      586.10      528.49     51.05 o 
  -1   0 -29     1151.87     1138.78     87.45 o 
   1   0 -29       40.25       66.97     57.30 o 
   3   0 -29     2023.97     1722.86    133.56 o 
   5   0 -29       20.02       18.96     34.04 o 
 -10   1 -29       67.57      144.75     84.58 o 
  -9   1 -29       86.14      253.20     51.04 o 
  -8   1 -29       43.59      120.59     37.83 o 
  -7   1 -29      331.60      390.27     70.93 o 
  -6   1 -29      251.03      266.41     52.46 o 
  -5   1 -29      546.79      535.67     54.93 o 
  -4   1 -29      170.45      167.87     43.73 o 
  -3   1 -29       39.37       11.25     26.66 o 
  -2   1 -29      122.13      110.99     25.00 o 
  -1   1 -29      220.76      167.57     25.62 o 
   0   1 -29      136.10      138.39     21.17 o 
   1   1 -29       40.54       34.42     15.57 o 
   2   1 -29      462.33      405.44     42.54 o 
   3   1 -29      334.88      358.42     40.78 o 
   4   1 -29      177.37      145.54     36.90 o 
   5   1 -29      407.51      419.70     53.34 o 
   6   1 -29       73.60       17.89     22.61 o 
   7   1 -29       36.89      -12.49     28.72 o 
 -10   2 -29       21.43      123.15     54.20 o 
  -9   2 -29       30.89      117.19     37.39 o 
  -8   2 -29       26.90       55.27     32.39 o 
  -7   2 -29      504.72      495.77     57.26 o 
  -6   2 -29       12.41       51.73     30.01 o 
  -5   2 -29        4.58       68.81     29.45 o 
  -4   2 -29     1838.28     1706.33     88.05 o 
  -3   2 -29      888.20      946.82     65.54 o 
  -2   2 -29      203.11      268.46     42.19 o 
  -1   2 -29       22.67       -2.80     14.59 o 
   0   2 -29      479.55      542.55     42.98 o 
   1   2 -29     1663.76     1787.60     68.70 o 
   2   2 -29      646.75      703.76     54.18 o 
   3   2 -29       62.66       62.48     23.04 o 
   4   2 -29       13.60        9.91     24.35 o 
   5   2 -29      201.79      232.54     42.70 o 
   6   2 -29       13.54       10.20     34.47 o 
   7   2 -29      228.07      177.07     61.03 o 
 -10   3 -29       10.02       94.81     54.51 o 
  -9   3 -29        9.20      218.53     59.60 o 
  -8   3 -29       50.29       98.22     66.27 o 
  -7   3 -29      165.27      195.11     49.14 o 
  -6   3 -29     1003.81     1090.49     94.69 o 
  -5   3 -29      561.52      523.79     56.55 o 
  -4   3 -29      188.84      193.94     44.02 o 
  -3   3 -29       27.45       65.56     35.02 o 
  -2   3 -29       89.63      130.97     32.41 o 
  -1   3 -29       28.13       67.20     20.72 o 
   0   3 -29      730.50      718.89     66.46 o 
   1   3 -29        3.54        7.87     19.69 o 
   2   3 -29      364.76      365.24     44.87 o 
   3   3 -29      204.58      224.79     37.56 o 
   4   3 -29      211.78      182.56     40.50 o 
   5   3 -29       81.96       88.38     72.59 o 
   6   3 -29        1.53      -12.06     33.03 o 
   7   3 -29      100.08      125.37     56.01 o 
  -9   4 -29       15.16      177.75     61.51 o 
  -8   4 -29       89.21      106.20     36.49 o 
  -7   4 -29       45.80      107.02     32.81 o 
  -6   4 -29      529.45      564.88     60.00 o 
  -5   4 -29       14.50       56.65     37.76 o 
  -4   4 -29        3.92       10.48     25.03 o 
  -3   4 -29       22.65       45.99     26.17 o 
  -2   4 -29      784.83      781.00     86.56 o 
  -1   4 -29      156.06      146.31     26.77 o 
   0   4 -29       65.10       98.98     23.78 o 
   1   4 -29      790.83      747.88     50.19 o 
   2   4 -29       19.61       45.50     32.96 o 
   3   4 -29     1032.33     1098.48     69.57 o 
   4   4 -29      432.14      419.38     56.61 o 
   5   4 -29      337.01      272.71     71.52 o 
   6   4 -29       64.27       65.77     45.24 o 
   7   4 -29       18.07       15.65     44.52 o 
   8   4 -29       28.52      -19.39     44.23 o 
  -9   5 -29      117.72      171.34     80.13 o 
  -8   5 -29        6.03       74.62     32.95 o 
  -7   5 -29      120.61      172.55     39.62 o 
  -6   5 -29      702.49      708.08     66.71 o 
  -5   5 -29      383.86      376.31     63.95 o 
  -4   5 -29       22.76      -16.73     23.71 o 
  -3   5 -29       55.30       19.07     25.85 o 
  -2   5 -29      148.65      103.12     40.95 o 
  -1   5 -29      161.05      188.21     37.66 o 
   0   5 -29       46.15       13.37     23.79 o 
   1   5 -29      283.42      324.60     47.34 o 
   2   5 -29     1093.28     1057.16     70.67 o 
   3   5 -29       35.48       57.35     28.35 o 
   4   5 -29      277.35      311.41     51.34 o 
   5   5 -29      267.97      211.68     68.21 o 
   6   5 -29       13.27       23.55     43.51 o 
   7   5 -29       69.75       21.40     46.96 o 
   8   5 -29      134.10      107.56     64.19 o 
  -9   6 -29       23.12       84.64     59.38 o 
  -8   6 -29      407.72      521.54    153.88 o 
  -7   6 -29       73.78      125.23     36.81 o 
  -6   6 -29       36.95       55.79     32.54 o 
  -5   6 -29       98.22       46.23     30.27 o 
  -4   6 -29      211.57      239.74     43.95 o 
  -3   6 -29      208.32      234.16     44.85 o 
  -2   6 -29       20.08       48.51     27.80 o 
  -1   6 -29       12.36       52.98     27.70 o 
   0   6 -29        0.62       27.29     27.72 o 
   1   6 -29       20.38       36.73     28.75 o 
   2   6 -29        2.50       46.85     27.98 o 
   3   6 -29       19.95        9.14     24.87 o 
   4   6 -29      103.24       96.01     40.90 o 
   5   6 -29      325.89      315.65     81.71 o 
   6   6 -29       22.03        4.74     40.93 o 
   7   6 -29       76.48       63.33     59.31 o 
   8   6 -29      308.88      251.31     86.88 o 
   9   6 -29        9.29      -34.47     49.26 o 
  -8   7 -29      205.62      327.13     67.90 o 
  -7   7 -29       83.66      121.47     40.95 o 
  -6   7 -29      183.19      174.96     42.27 o 
  -5   7 -29      283.50      273.27     48.24 o 
  -4   7 -29       43.15       57.94     31.56 o 
  -3   7 -29       43.87       57.48     29.85 o 
  -2   7 -29       29.93       29.55     26.76 o 
  -1   7 -29       91.54       42.43     29.78 o 
   0   7 -29        2.94       18.12     24.61 o 
   1   7 -29       79.27       96.47     34.70 o 
   2   7 -29       49.49       19.51     26.53 o 
   3   7 -29      317.81      328.14     98.40 o 
   4   7 -29      172.92      143.83     48.66 o 
   5   7 -29       62.90       99.38     61.75 o 
   6   7 -29       16.22       42.65     50.84 o 
   7   7 -29      228.41      252.03     82.72 o 
   8   7 -29       69.00       22.40     55.29 o 
   9   7 -29       68.75      108.71     72.09 o 
  -8   8 -29      261.28      298.99    122.35 o 
  -7   8 -29      407.20      476.18    138.08 o 
  -6   8 -29       52.52       95.52     37.05 o 
  -5   8 -29       87.58      103.84     35.19 o 
  -4   8 -29      319.98      357.96     56.64 o 
  -3   8 -29      184.06      116.74     38.69 o 
  -2   8 -29       93.27       87.34     33.59 o 
  -1   8 -29       14.99       16.71     31.83 o 
   0   8 -29       33.86       32.05     29.06 o 
   1   8 -29       68.52       56.49     29.59 o 
   2   8 -29       38.07      106.44     36.19 o 
   3   8 -29      146.01      133.45     48.32 o 
   4   8 -29        2.81       15.19     32.08 o 
   5   8 -29      132.76      217.57     80.71 o 
   6   8 -29       12.35      -41.79     46.67 o 
   7   8 -29       68.09       66.35     65.20 o 
   8   8 -29       43.08       31.31     61.89 o 
   9   8 -29       17.43       61.46     73.24 o 
  -7   9 -29       66.59      118.48     89.61 o 
  -6   9 -29       71.00       82.40     33.15 o 
  -5   9 -29       33.18       33.15     31.62 o 
  -4   9 -29       52.97        9.44     56.54 o 
  -3   9 -29      182.74      222.12     46.24 o 
  -2   9 -29       21.76       30.88     29.52 o 
  -1   9 -29        7.52        4.93     27.01 o 
   0   9 -29      224.95      145.83     42.17 o 
   1   9 -29       11.14       43.88     29.60 o 
   2   9 -29       17.77       15.61     27.29 o 
   3   9 -29       10.56      -20.56     30.92 o 
   4   9 -29       11.46       31.79     37.13 o 
   5   9 -29        6.96       30.09     33.18 o 
   6   9 -29       22.47       94.49     66.20 o 
   7   9 -29        9.56        7.75     54.14 o 
   8   9 -29       57.93       78.55     69.79 o 
  -6  10 -29      178.42      178.54     51.51 o 
  -5  10 -29       64.32       70.44     41.55 o 
  -4  10 -29       43.88       76.77     50.32 o 
  -3  10 -29       50.08      108.44     39.67 o 
  -2  10 -29      413.63      384.39     58.90 o 
  -1  10 -29       61.33        6.66     38.58 o 
   0  10 -29       83.19       95.44     37.74 o 
   1  10 -29      668.81      666.68     71.41 o 
   2  10 -29       37.70       10.02     33.64 o 
   3  10 -29       34.34       45.11     41.45 o 
   4  10 -29       57.64       -0.81     35.74 o 
   5  10 -29      103.91      103.78     50.06 o 
   6  10 -29      769.23     1064.71    163.43 o 
   7  10 -29      390.09      346.67    112.30 o 
  -4  11 -29       30.63       43.25     44.95 o 
  -3  11 -29      215.36      232.06     52.86 o 
  -2  11 -29       22.17       10.79     31.86 o 
  -1  11 -29      103.19       49.01     35.46 o 
   0  11 -29      226.40      194.68     49.37 o 
   1  11 -29       10.39       -7.68     31.66 o 
   2  11 -29      146.04      154.56     55.38 o 
   3  11 -29       50.11       66.93     42.84 o 
   4  11 -29       25.58       41.29     39.50 o 
   5  11 -29       79.98       26.52     35.07 o 
  -3  12 -29      548.20      592.38    132.55 o 
  -2  12 -29       67.25       64.27     37.50 o 
  -1  12 -29       48.87       68.05     56.94 o 
   0  12 -29       67.18       62.93     44.25 o 
   1  12 -29       90.30      161.42     73.89 o 
   2  12 -29       19.74       22.72     38.64 o 
   3  12 -29       58.15       16.38     37.78 o 
   4  12 -29      207.68      154.95     71.09 o 
 -10   0 -28      236.22      341.77     68.46 o 
  -8   0 -28      181.38      326.20     62.64 o 
  -6   0 -28     1635.56     1562.45    148.49 o 
  -4   0 -28        3.16       22.59     28.11 o 
  -2   0 -28      193.75      263.78     44.03 o 
   0   0 -28       30.39       27.60     20.94 o 
   2   0 -28     6851.19     6806.64    168.86 o 
   4   0 -28      709.14      596.55     86.60 o 
   6   0 -28     2408.23     2444.78    153.80 o 
 -10   1 -28       36.18       90.09     80.42 o 
  -9   1 -28        0.80       80.98     36.03 o 
  -8   1 -28      206.66      277.44     42.52 o 
  -7   1 -28      526.41      635.10     62.39 o 
  -6   1 -28      102.04      123.95     36.39 o 
  -5   1 -28      394.03      401.09     50.01 o 
  -4   1 -28      266.79      242.25     60.46 o 
  -3   1 -28      465.74      482.48     65.27 o 
  -2   1 -28       43.60       46.41     20.15 o 
  -1   1 -28      351.16      319.36     35.21 o 
   0   1 -28       66.42       41.12     16.92 o 
   1   1 -28       68.43       69.27     17.80 o 
   2   1 -28      126.46      149.13     22.91 o 
   3   1 -28      235.63      218.92     28.59 o 
   4   1 -28      287.97      273.99     45.23 o 
   5   1 -28      196.72      217.45     41.82 o 
   6   1 -28        6.58       10.29     22.48 o 
   7   1 -28        0.99      -19.67     25.99 o 
 -10   2 -28       12.65      135.60     55.00 o 
  -9   2 -28       31.82      108.78     37.09 o 
  -8   2 -28       73.04      151.56     39.81 o 
  -7   2 -28      839.03      835.31    139.23 o 
  -6   2 -28      269.97      372.18     51.55 o 
  -5   2 -28      300.04      294.40     62.79 o 
  -4   2 -28     1498.27     1272.17     78.99 o 
  -3   2 -28       23.76        6.80     24.46 o 
  -2   2 -28      220.81      180.44     50.89 o 
  -1   2 -28      315.03      338.82     33.57 o 
   0   2 -28      278.21      234.33     46.99 o 
   1   2 -28       37.99       51.08     19.50 o 
   2   2 -28      679.20      817.27     69.19 o 
   3   2 -28     3196.46     2905.35    209.76 o 
   4   2 -28     1383.85     1361.47     81.50 o 
   5   2 -28     1702.73     1779.87    199.69 o 
   6   2 -28       11.68       -2.15     32.74 o 
   7   2 -28      205.01      229.49     62.90 o 
 -10   3 -28       42.19       78.64     52.01 o 
  -9   3 -28        7.55       87.42     52.18 o 
  -8   3 -28       28.27       77.60     34.59 o 
  -7   3 -28      344.73      284.20     46.00 o 
  -6   3 -28      595.90      617.19     81.94 o 
  -5   3 -28       70.24       89.08     29.92 o 
  -4   3 -28       10.35       38.61     26.56 o 
  -3   3 -28       38.26       18.07     21.56 o 
  -2   3 -28      250.48      307.45     33.71 o 
  -1   3 -28      179.25      211.82     29.07 o 
   0   3 -28      158.09      123.07     20.60 o 
   1   3 -28      169.81      181.20     23.75 o 
   2   3 -28      578.43      552.23     64.92 o 
   3   3 -28      144.88      103.29     32.05 o 
   4   3 -28       91.34      111.33     31.97 o 
   5   3 -28       14.06       14.71     23.45 o 
   6   3 -28       73.11       69.79     44.09 o 
   7   3 -28      241.82      173.48     61.46 o 
 -10   4 -28      117.71      306.31     70.39 o 
  -9   4 -28       25.28       71.22     79.06 o 
  -8   4 -28      263.92      267.30     49.49 o 
  -7   4 -28       92.56      227.46     44.84 o 
  -6   4 -28      444.43      476.93     56.79 o 
  -5   4 -28      595.01      540.58     60.60 o 
  -4   4 -28      196.89      191.79     39.24 o 
  -3   4 -28       29.71       13.38     23.95 o 
  -2   4 -28       82.95       77.51     22.28 o 
  -1   4 -28       50.66       69.57     17.06 o 
   0   4 -28      346.77      274.66     30.60 o 
   1   4 -28     2418.23     2221.34     79.62 o 
   2   4 -28       33.79       14.99     27.44 o 
   3   4 -28      958.46      940.53     64.68 o 
   4   4 -28       11.09       18.45     25.92 o 
   5   4 -28       78.20       36.19     38.63 o 
   6   4 -28       35.72      -13.50     35.04 o 
   7   4 -28      259.78      328.57     83.01 o 
   8   4 -28      517.99      408.13     92.91 o 
  -9   5 -28      151.25      174.09     61.97 o 
  -8   5 -28       63.60      149.91     55.62 o 
  -7   5 -28      231.84      234.69     43.73 o 
  -6   5 -28      548.97      625.22     63.54 o 
  -5   5 -28       64.71      108.96     32.31 o 
  -4   5 -28      292.08      412.33     53.41 o 
  -3   5 -28       65.01       54.01     26.80 o 
  -2   5 -28       36.92       13.68     23.85 o 
  -1   5 -28      127.76       84.76     28.63 o 
   0   5 -28       12.38       15.63     22.32 o 
   1   5 -28      350.14      300.46     43.35 o 
   2   5 -28       75.71       48.46     36.47 o 
   3   5 -28      173.96      193.66     37.68 o 
   4   5 -28      202.26      221.11     76.97 o 
   5   5 -28       19.72        6.61     36.33 o 
   6   5 -28      103.71       24.41     38.63 o 
   7   5 -28       77.97       43.08     50.98 o 
   8   5 -28      172.86      153.66     69.22 o 
  -9   6 -28      139.36      235.76     62.94 o 
  -8   6 -28       59.72      143.35     53.73 o 
  -7   6 -28       40.29      100.48     44.64 o 
  -6   6 -28       24.47       50.20     31.63 o 
  -5   6 -28       55.85       50.21     29.37 o 
  -4   6 -28       73.88       59.48     29.08 o 
  -3   6 -28      113.46      180.84     40.47 o 
  -2   6 -28      163.67      156.32     38.47 o 
  -1   6 -28      415.75      447.83     52.86 o 
   0   6 -28      337.03      321.66     46.49 o 
   1   6 -28       12.98        9.35     23.97 o 
   2   6 -28      649.36      743.17     62.96 o 
   3   6 -28      536.27      588.48     68.44 o 
   4   6 -28       96.86       69.65     47.39 o 
   5   6 -28      119.15      220.58     68.93 o 
   6   6 -28        7.71       22.98     47.10 o 
   7   6 -28       17.85       39.64     52.13 o 
   8   6 -28      127.17       69.36     57.87 o 
   9   6 -28      101.88      180.23     78.84 o 
  -9   7 -28       68.61      277.16    114.46 o 
  -8   7 -28       37.04       16.70     43.66 o 
  -7   7 -28       55.70      142.36     38.54 o 
  -6   7 -28       60.29       85.48     32.85 o 
  -5   7 -28      101.02      145.79     37.30 o 
  -4   7 -28      103.95       72.25     34.28 o 
  -3   7 -28       10.58       17.93     26.36 o 
  -2   7 -28      106.07       76.88     32.66 o 
  -1   7 -28       23.89      -15.61     22.83 o 
   0   7 -28       30.69       23.89     25.40 o 
   1   7 -28       54.29       46.74     28.01 o 
   2   7 -28      399.18      365.18     49.20 o 
   3   7 -28      460.34      344.36     48.36 o 
   4   7 -28       11.43       32.76     32.28 o 
   5   7 -28       51.36       30.73     47.97 o 
   6   7 -28       21.95       29.01     48.68 o 
   7   7 -28       57.78       15.37     47.68 o 
   8   7 -28       15.78       25.99     53.42 o 
   9   7 -28       41.64       52.42     65.05 o 
  -8   8 -28       82.18      221.93     75.04 o 
  -7   8 -28       12.77       75.71     67.14 o 
  -6   8 -28        0.82       45.70     32.94 o 
  -5   8 -28      192.88      217.01     46.01 o 
  -4   8 -28      287.49      342.34     54.49 o 
  -3   8 -28        4.28       21.70     41.26 o 
  -2   8 -28       49.44       59.80     32.42 o 
  -1   8 -28      206.77      239.16     45.83 o 
   0   8 -28       76.67       61.68     31.39 o 
   1   8 -28       80.05      106.27     35.56 o 
   2   8 -28       94.37       53.03     30.01 o 
   3   8 -28      120.13      101.44     71.23 o 
   4   8 -28       58.75        2.69     44.88 o 
   5   8 -28       31.10       -8.62     45.38 o 
   6   8 -28        0.20        6.61     48.83 o 
   7   8 -28       32.51       43.37     54.86 o 
   8   8 -28       10.07       33.46     58.45 o 
   9   8 -28       73.16      -47.53     47.53 o 
  -7   9 -28       91.06       33.46     88.32 o 
  -6   9 -28       22.10       84.74     48.00 o 
  -5   9 -28        5.95       45.18     29.58 o 
  -4   9 -28      130.13      180.14     40.82 o 
  -3   9 -28      107.66       39.96     28.73 o 
  -2   9 -28       10.40       42.56     30.28 o 
  -1   9 -28      100.62       42.65     31.57 o 
   0   9 -28       60.28       32.45     29.43 o 
   1   9 -28        2.12       -2.99     25.73 o 
   2   9 -28        3.34      -20.85     23.83 o 
   3   9 -28       31.58       21.97     48.83 o 
   4   9 -28        3.06       -1.08     48.11 o 
   5   9 -28       26.84       -5.46     49.54 o 
   6   9 -28       54.74       18.09     56.87 o 
   7   9 -28      258.00      224.17     90.90 o 
   8   9 -28      130.64       87.89     71.66 o 
  -6  10 -28       72.59      134.01    147.63 o 
  -5  10 -28       63.20       78.89     40.74 o 
  -4  10 -28        8.31       29.09     36.44 o 
  -3  10 -28        6.82        5.67     26.44 o 
  -2  10 -28      168.13      148.73     50.80 o 
  -1  10 -28       40.31       34.06     66.20 o 
   0  10 -28      223.63      272.60     52.03 o 
   1  10 -28       70.11       50.71     32.09 o 
   2  10 -28       20.77       20.32     30.34 o 
   3  10 -28       16.38       52.27     39.93 o 
   4  10 -28      104.35      131.72     52.64 o 
   5  10 -28      283.46      199.09     55.91 o 
   6  10 -28       69.82      158.97     77.40 o 
   7  10 -28      264.30      467.73    123.79 o 
  -5  11 -28       24.38       88.31     34.73 o 
  -4  11 -28      130.66      108.62     39.55 o 
  -3  11 -28       17.50       -5.28     31.13 o 
  -2  11 -28      155.24      173.59     47.43 o 
  -1  11 -28      407.76      300.01     54.08 o 
   0  11 -28        8.47       60.31     35.62 o 
   1  11 -28       38.33       17.44     32.97 o 
   2  11 -28       40.86       72.43     45.41 o 
   3  11 -28        4.12       -8.41     32.13 o 
   4  11 -28       31.70       73.52     46.04 o 
   5  11 -28      111.39      207.55     64.58 o 
   6  11 -28      337.84      442.29     81.57 o 
  -3  12 -28      103.38       93.29     42.94 o 
  -2  12 -28       43.34       36.65     36.15 o 
  -1  12 -28      390.23      414.41     64.26 o 
   0  12 -28      150.73      107.77     47.37 o 
   1  12 -28      395.32      334.37     73.72 o 
   2  12 -28       74.43       96.51     92.63 o 
   3  12 -28       48.38       24.40     39.99 o 
   4  12 -28      230.42      204.98     63.11 o 
 -11   0 -27       89.78      117.04     94.06 o 
  -9   0 -27      395.23      432.90     71.07 o 
  -7   0 -27       20.13       10.80     35.78 o 
  -5   0 -27     3289.00     2766.90    183.82 o 
  -3   0 -27       61.90      106.75     29.61 o 
  -1   0 -27        9.78       12.23     21.00 o 
   1   0 -27      179.78      197.80     25.62 o 
   3   0 -27     4696.85     4810.29    134.09 o 
   5   0 -27     2057.06     1942.44    133.27 o 
 -10   1 -27       19.47       64.71     41.82 o 
  -9   1 -27      155.34      309.32     45.34 o 
  -8   1 -27       60.66      139.97     35.57 o 
  -7   1 -27      147.83      102.86     38.65 o 
  -6   1 -27       56.46       69.98     27.74 o 
  -5   1 -27       12.24       68.44     25.21 o 
  -4   1 -27      215.94      219.66     38.68 o 
  -3   1 -27     1101.26     1153.14     42.85 o 
  -2   1 -27      313.66      318.17     29.17 o 
  -1   1 -27      539.28      567.44     29.31 o 
   0   1 -27      335.11      284.58     23.40 o 
   1   1 -27       42.57       27.80     14.37 o 
   2   1 -27       45.06       36.59     15.56 o 
   3   1 -27       44.27       36.14     15.63 o 
   4   1 -27      705.84      740.38     50.10 o 
   5   1 -27       13.41       -0.36     21.33 o 
   6   1 -27      224.17      199.40     38.74 o 
   7   1 -27       21.21       13.79     35.04 o 
 -10   2 -27       78.62      107.00     55.10 o 
  -9   2 -27        4.14       79.27     53.14 o 
  -8   2 -27       41.15       62.97     31.73 o 
  -7   2 -27        3.24       50.85     30.81 o 
  -6   2 -27      266.93      286.09     45.84 o 
  -5   2 -27      736.15      670.17     59.35 o 
  -4   2 -27        8.81       -9.95     41.47 o 
  -3   2 -27      225.47      207.58     35.93 o 
  -2   2 -27      230.66      161.63     26.69 o 
  -1   2 -27      219.88      253.59     30.37 o 
   0   2 -27       48.88       24.64     12.47 o 
   1   2 -27       39.56       20.99     11.06 o 
   2   2 -27        9.65        2.84     14.47 o 
   3   2 -27        1.65       16.20     13.90 o 
   4   2 -27      755.43      654.82     61.39 o 
   5   2 -27     2312.77     2226.05    101.79 o 
   6   2 -27       24.24       -1.87     31.02 o 
   7   2 -27       10.65       20.54     36.19 o 
 -10   3 -27       21.85       80.99     55.01 o 
  -9   3 -27       17.97       29.18     43.95 o 
  -8   3 -27       18.50       68.65     29.87 o 
  -7   3 -27       35.06       39.45     29.04 o 
  -6   3 -27      153.05      150.13     36.88 o 
  -5   3 -27      973.98     1126.25     73.24 o 
  -4   3 -27       29.59       38.30     25.86 o 
  -3   3 -27       76.94       92.80     29.25 o 
  -2   3 -27      323.55      358.87     42.55 o 
  -1   3 -27      103.27       97.87     19.31 o 
   0   3 -27       23.94       26.12     14.62 o 
   1   3 -27       79.12       70.88     16.99 o 
   2   3 -27      230.91      210.91     29.50 o 
   3   3 -27      124.65      129.48     29.03 o 
   4   3 -27       11.44      -19.49     19.49 o 
   5   3 -27      559.55      568.39     57.35 o 
   6   3 -27       30.93       81.28     45.24 o 
   7   3 -27      156.18      168.16     61.03 o 
   8   3 -27      113.39       69.22     53.71 o 
 -10   4 -27       27.37       66.81     83.80 o 
  -9   4 -27       70.05      151.83     60.23 o 
  -8   4 -27      177.71      225.60     72.67 o 
  -7   4 -27       30.16       66.93     32.45 o 
  -6   4 -27      475.97      448.81     54.44 o 
  -5   4 -27      206.87      181.43     38.68 o 
  -4   4 -27      382.42      422.97     50.30 o 
  -3   4 -27       11.70        3.62     16.85 o 
  -2   4 -27       23.65       25.76     18.50 o 
  -1   4 -27       82.53      139.46     21.36 o 
   0   4 -27      142.85      161.66     22.66 o 
   1   4 -27      395.44      406.87     32.52 o 
   2   4 -27       58.23       23.02     26.55 o 
   3   4 -27     2593.25     2633.36     98.53 o 
   4   4 -27     1197.52     1197.24    118.33 o 
   5   4 -27       33.64       13.64     32.60 o 
   6   4 -27       19.01        1.15     36.76 o 
   7   4 -27        5.04        7.90     37.48 o 
   8   4 -27       87.72       36.76     46.96 o 
 -10   5 -27      166.14      287.74     69.65 o 
  -9   5 -27        1.65      -33.26     50.19 o 
  -8   5 -27      246.65      265.35     65.63 o 
  -7   5 -27       46.26       99.51     32.29 o 
  -6   5 -27       73.29       93.28     33.26 o 
  -5   5 -27      409.73      362.51     85.44 o 
  -4   5 -27      440.45      425.37     52.76 o 
  -3   5 -27      193.88      164.30     37.19 o 
  -2   5 -27       28.72       22.83     22.79 o 
  -1   5 -27      277.70      209.38     39.41 o 
   0   5 -27       18.86        4.30     21.11 o 
   1   5 -27      278.60      271.29     61.77 o 
   2   5 -27      126.57      127.17     35.61 o 
   3   5 -27      135.20      146.86     57.08 o 
   4   5 -27      209.51      193.18     42.84 o 
   5   5 -27       13.28       -8.33     34.18 o 
   6   5 -27       31.28        8.90     38.06 o 
   7   5 -27       14.00       24.56     41.93 o 
   8   5 -27       79.28       12.64     46.10 o 
  -9   6 -27       49.38      119.09     53.17 o 
  -8   6 -27        1.34       92.59     64.12 o 
  -7   6 -27     1072.20     1159.16     82.07 o 
  -6   6 -27       30.48       14.35     29.99 o 
  -5   6 -27      190.42      195.76     41.96 o 
  -4   6 -27       10.63       18.18     23.54 o 
  -3   6 -27       95.30      102.88     33.90 o 
  -2   6 -27      289.26      366.17     62.09 o 
  -1   6 -27       65.11       87.70     30.81 o 
   0   6 -27       83.45       60.95     43.69 o 
   1   6 -27      436.35      434.32     42.34 o 
   2   6 -27      633.50      737.47     62.17 o 
   3   6 -27       84.40       49.54     28.57 o 
   4   6 -27      155.00      106.41     55.00 o 
   5   6 -27        9.94      -12.49     33.32 o 
   6   6 -27      853.85      904.01    124.80 o 
   7   6 -27      238.69      211.25     72.52 o 
   8   6 -27       16.46       17.38     46.53 o 
   9   6 -27       27.56       46.53     56.87 o 
  -9   7 -27      250.35      484.71    119.19 o 
  -8   7 -27       71.88      131.13     52.55 o 
  -7   7 -27       21.61       21.29     47.07 o 
  -6   7 -27       26.58       59.76     28.11 o 
  -5   7 -27       54.58       78.35     30.71 o 
  -4   7 -27      360.16      264.89     60.71 o 
  -3   7 -27       41.89       46.49     29.54 o 
  -2   7 -27      160.80      139.67     35.17 o 
  -1   7 -27       47.36       64.80     33.08 o 
   0   7 -27       89.31       54.80     27.39 o 
   1   7 -27       97.99      171.27     35.16 o 
   2   7 -27      330.46      294.41     46.76 o 
   3   7 -27      317.51      260.09     44.87 o 
   4   7 -27       84.89      156.82     66.92 o 
   5   7 -27        9.33       29.58     43.80 o 
   6   7 -27       26.95       39.64     54.00 o 
   7   7 -27       31.54       38.49     54.28 o 
   8   7 -27        7.03        7.90     48.68 o 
   9   7 -27       26.18        1.44     53.85 o 
  -8   8 -27       16.46      127.46     66.71 o 
  -7   8 -27       19.19      131.18     49.65 o 
  -6   8 -27       12.65       26.56     27.96 o 
  -5   8 -27       36.27       16.53     23.32 o 
  -4   8 -27      128.97      151.47     39.85 o 
  -3   8 -27      298.96      261.27     47.17 o 
  -2   8 -27       88.30       79.29     51.45 o 
  -1   8 -27       26.95       -6.28     26.36 o 
   0   8 -27      104.80      130.10     40.82 o 
   1   8 -27      211.92      147.56     38.20 o 
   2   8 -27      441.33      372.63     51.03 o 
   3   8 -27       81.00      123.86     35.76 o 
   4   8 -27       24.83       18.04     34.15 o 
   5   8 -27       88.33       22.83     52.13 o 
   6   8 -27      140.96       94.49     63.47 o 
   7   8 -27      199.41      115.03     66.20 o 
   8   8 -27      336.14      210.96     82.29 o 
   9   8 -27       30.67       27.86     65.05 o 
  -8   9 -27      126.79      276.30    114.31 o 
  -7   9 -27       95.84      172.31     52.55 o 
  -6   9 -27      135.17      133.12     55.68 o 
  -5   9 -27      100.75       87.10     36.56 o 
  -4   9 -27      172.11      162.69     40.99 o 
  -3   9 -27       69.74       27.53     27.78 o 
  -2   9 -27       52.30       42.02     30.64 o 
  -1   9 -27       96.94      105.02     37.90 o 
   0   9 -27       56.64       48.67     30.45 o 
   1   9 -27       14.37       59.78     30.65 o 
   2   9 -27       22.14       11.63     31.82 o 
   3   9 -27       73.60       66.64     41.50 o 
   4   9 -27        8.97       -0.33     32.51 o 
   5   9 -27      115.04      130.97     69.94 o 
   6   9 -27      113.62      220.29     80.71 o 
   7   9 -27       91.81      207.23     84.44 o 
   8   9 -27       94.28       -3.02     57.59 o 
  -7  10 -27       88.83      144.26     45.58 o 
  -6  10 -27       59.91      121.53     42.72 o 
  -5  10 -27      107.28       94.25     37.56 o 
  -4  10 -27      732.06      837.24    103.04 o 
  -3  10 -27      327.32      274.89     59.99 o 
  -2  10 -27      161.18      133.25     38.20 o 
  -1  10 -27      486.27      374.47     55.95 o 
   0  10 -27      601.08      648.34     69.98 o 
   1  10 -27       48.59       17.73     29.63 o 
   2  10 -27       42.27       31.47     31.13 o 
   3  10 -27        3.77       -3.62     35.11 o 
   4  10 -27       13.66        8.69     36.04 o 
   5  10 -27       54.71       41.61     39.18 o 
   6  10 -27        9.49       66.20     61.18 o 
   7  10 -27      147.70      199.90     84.87 o 
   8  10 -27      273.02      338.63    108.28 o 
  -5  11 -27      178.20      162.16     43.19 o 
  -4  11 -27      336.92      211.46     51.12 o 
  -3  11 -27        2.11       32.33     34.02 o 
  -2  11 -27       23.52       76.66     36.03 o 
  -1  11 -27      100.81       85.22     39.26 o 
   0  11 -27       93.51       84.48     38.68 o 
   1  11 -27      123.56      180.49     43.84 o 
   2  11 -27        0.54       16.35     34.60 o 
   3  11 -27       17.80       44.33     41.43 o 
   4  11 -27      107.40       90.89     47.49 o 
   5  11 -27       12.72        8.39     37.23 o 
   6  11 -27       32.81       39.78     67.06 o 
  -4  12 -27        5.61      -36.66     57.16 o 
  -3  12 -27       18.93       50.21     31.94 o 
  -2  12 -27     1018.09      921.64     85.60 o 
  -1  12 -27      143.18      144.50     43.57 o 
   0  12 -27      290.19      372.22     59.70 o 
   1  12 -27      413.90      456.62     63.67 o 
   2  12 -27      123.17      104.52     49.17 o 
   3  12 -27       10.42        2.41     35.73 o 
   4  12 -27       16.20        6.83     38.01 o 
   5  12 -27      189.42      279.16     72.75 o 
  -1  13 -27       22.08       88.63     39.94 o 
   0  13 -27       93.58      108.42     83.34 o 
   1  13 -27       62.44       54.74     40.64 o 
   2  13 -27       48.13       58.52     40.86 o 
 -10   0 -26       63.81      129.04    114.38 o 
  -8   0 -26       10.10       58.11     41.57 o 
  -6   0 -26      121.19      127.55     45.04 o 
  -4   0 -26     3274.61     3263.33    134.31 o 
  -2   0 -26      436.41      362.28     35.59 o 
   0   0 -26     3996.29     4020.16     98.13 o 
   2   0 -26     3067.60     3093.20     83.70 o 
   4   0 -26    14943.86    15182.50    511.10 o 
   6   0 -26      195.22      146.34     47.68 o 
 -11   1 -26       33.16      -16.08     53.30 o 
 -10   1 -26      135.62      157.96     46.93 o 
  -9   1 -26      348.13      413.29     49.24 o 
  -8   1 -26       41.35       97.88     30.48 o 
  -7   1 -26       97.56      138.47     36.00 o 
  -6   1 -26      306.33      349.57     40.20 o 
  -5   1 -26      124.48      101.15     27.53 o 
  -4   1 -26      338.13      426.40     38.30 o 
  -3   1 -26      496.11      528.93     49.23 o 
  -2   1 -26      419.36      439.35     23.54 o 
  -1   1 -26      576.51      613.51     26.41 o 
   0   1 -26      228.96      221.76     17.04 o 
   1   1 -26       86.79       80.27     15.58 o 
   2   1 -26      424.87      446.30     33.04 o 
   3   1 -26      144.56      138.28     22.63 o 
   4   1 -26      175.13      146.55     31.43 o 
   5   1 -26       64.33       70.63     23.96 o 
   6   1 -26      103.83       99.56     30.34 o 
   7   1 -26       72.78       91.33     42.80 o 
 -11   2 -26      287.09      340.49    118.33 o 
 -10   2 -26       50.85       47.14     50.16 o 
  -9   2 -26      242.61      374.93     53.66 o 
  -8   2 -26       20.05       32.31     23.71 o 
  -7   2 -26       36.27       94.53     30.88 o 
  -6   2 -26       39.02       28.77     27.71 o 
  -5   2 -26      288.32      207.82     39.31 o 
  -4   2 -26       26.00       33.35     24.01 o 
  -3   2 -26      151.43      128.96     46.47 o 
  -2   2 -26      473.60      456.43     32.72 o 
  -1   2 -26       88.90      106.70     19.38 o 
   0   2 -26       69.05       87.15     18.54 o 
   1   2 -26      821.29      740.14     36.16 o 
   2   2 -26     2476.34     2390.97     80.65 o 
   3   2 -26     3980.94     3879.55    132.39 o 
   4   2 -26     1063.07      852.60     94.85 o 
   5   2 -26      171.64      246.94     40.22 o 
   6   2 -26      262.56      269.26     64.34 o 
   7   2 -26       27.61       17.23     38.20 o 
 -11   3 -26       62.94      123.07     80.56 o 
 -10   3 -26       51.81       27.72     52.09 o 
  -9   3 -26       53.07       72.55     54.13 o 
  -8   3 -26        7.94       72.66     32.34 o 
  -7   3 -26      205.91      320.57     57.84 o 
  -6   3 -26      794.32      816.54     65.74 o 
  -5   3 -26      180.43      210.40     41.36 o 
  -4   3 -26       20.77       16.59     22.96 o 
  -3   3 -26      265.11      259.77     30.99 o 
  -2   3 -26      194.51      198.46     23.47 o 
  -1   3 -26       90.65      124.35     20.41 o 
   0   3 -26       54.72       44.76     20.00 o 
   1   3 -26      119.16       81.16     22.74 o 
   2   3 -26      154.47      138.30     20.38 o 
   3   3 -26      475.47      470.69     75.12 o 
   4   3 -26       68.39       70.37     28.07 o 
   5   3 -26      552.76      550.21     54.83 o 
   6   3 -26       43.54       24.27     37.34 o 
   7   3 -26       13.13       16.95     40.78 o 
   8   3 -26      136.84      154.23     61.46 o 
 -10   4 -26      131.51       89.51     90.33 o 
  -9   4 -26        5.95       72.99     53.05 o 
  -8   4 -26       42.82       77.96     32.75 o 
  -7   4 -26       10.14        5.43     49.46 o 
  -6   4 -26     1044.98     1050.13     72.61 o 
  -5   4 -26      270.88      292.40     44.09 o 
  -4   4 -26       11.72       -2.47     21.10 o 
  -3   4 -26       34.27       13.91     17.45 o 
  -2   4 -26       87.20       82.13     20.68 o 
  -1   4 -26      180.89      209.61     30.40 o 
   0   4 -26      433.81      494.51     33.84 o 
   1   4 -26        9.70       30.10     17.36 o 
   2   4 -26      269.85      278.59     32.56 o 
   3   4 -26     2564.96     2524.52     94.97 o 
   4   4 -26     1761.31     1590.80    142.46 o 
   5   4 -26      696.54      661.31     93.63 o 
   6   4 -26      537.69      486.11     87.74 o 
   7   4 -26      316.04      204.21     67.21 o 
   8   4 -26       96.41       36.05     48.25 o 
 -10   5 -26       40.09      133.76     67.21 o 
  -9   5 -26       96.70       56.04     52.37 o 
  -8   5 -26      115.60      149.98     53.77 o 
  -7   5 -26        4.21       17.28     25.37 o 
  -6   5 -26      252.08      219.81     42.18 o 
  -5   5 -26      174.91      185.93     38.76 o 
  -4   5 -26       20.07       29.23     22.95 o 
  -3   5 -26      402.70      425.90     48.85 o 
  -2   5 -26      312.64      325.39     43.20 o 
  -1   5 -26      126.70      160.15     31.59 o 
   0   5 -26      228.64      252.67     31.25 o 
   1   5 -26      706.33      758.20     49.31 o 
   2   5 -26      486.43      580.72     58.47 o 
   3   5 -26       26.91       65.04     36.49 o 
   4   5 -26      247.64      238.45     44.18 o 
   5   5 -26       11.31       37.19     41.79 o 
   6   5 -26      100.93       63.04     44.95 o 
   7   5 -26      378.63      388.17     87.17 o 
   8   5 -26       78.38      110.00     60.03 o 
 -10   6 -26       53.81       90.25     55.29 o 
  -9   6 -26      176.93      244.29    127.81 o 
  -8   6 -26      159.59      103.86     52.18 o 
  -7   6 -26       65.00       50.93     30.11 o 
  -6   6 -26      187.58      218.38     59.01 o 
  -5   6 -26       58.10       50.54     26.68 o 
  -4   6 -26      567.45      513.80     55.49 o 
  -3   6 -26      341.40      253.40     41.90 o 
  -2   6 -26      389.65      310.81     64.25 o 
  -1   6 -26      212.36      217.41     40.53 o 
   0   6 -26       14.11       38.73     28.94 o 
   1   6 -26       89.65       53.68     21.57 o 
   2   6 -26     1904.50     1760.86     72.06 o 
   3   6 -26      123.59      137.52     32.89 o 
   4   6 -26       89.09       64.68     34.82 o 
   5   6 -26        3.69       30.44     40.50 o 
   6   6 -26        5.54      -30.59     30.59 o 
   7   6 -26      210.60      118.05     62.90 o 
   8   6 -26        2.07       71.09     59.31 o 
   9   6 -26       30.81       35.04     56.73 o 
  -9   7 -26      275.72      242.23     89.97 o 
  -8   7 -26       32.40       97.75     91.48 o 
  -7   7 -26      113.89       98.83     32.91 o 
  -6   7 -26       42.82       58.45     34.96 o 
  -5   7 -26       11.63      -14.88     22.63 o 
  -4   7 -26       84.68       47.10     29.12 o 
  -3   7 -26      255.67      278.05     45.46 o 
  -2   7 -26      158.99      191.57     36.61 o 
  -1   7 -26       79.06       96.24     32.94 o 
   0   7 -26      443.11      471.55     54.37 o 
   1   7 -26       12.20       67.47     21.43 o 
   2   7 -26      166.61      151.05     36.69 o 
   3   7 -26        9.06       -5.33     33.34 o 
   4   7 -26      418.80      463.42     96.50 o 
   5   7 -26        9.39        4.45     36.48 o 
   6   7 -26       34.41      -34.90     34.90 o 
   7   7 -26       20.00       37.19     49.40 o 
   8   7 -26        9.30       -1.58     50.69 o 
   9   7 -26      113.62       96.65     69.94 o 
  -9   8 -26      132.76       75.39     93.92 o 
  -8   8 -26      109.56      228.18     83.87 o 
  -7   8 -26       11.92       53.85     36.93 o 
  -6   8 -26      245.91      292.79     51.35 o 
  -5   8 -26      120.24      180.68     42.71 o 
  -4   8 -26      114.35       29.80     42.19 o 
  -3   8 -26      227.34      153.67     49.76 o 
  -2   8 -26      406.02      327.94     50.10 o 
  -1   8 -26       47.48       -6.26     24.91 o 
   0   8 -26       10.93       32.35     27.77 o 
   1   8 -26        9.69       21.34     26.66 o 
   2   8 -26        7.63       22.58     29.07 o 
   3   8 -26      152.79      111.01     53.82 o 
   4   8 -26       42.24        2.87     42.80 o 
   5   8 -26        8.48       -5.17     39.06 o 
   6   8 -26       30.28      115.60     59.02 o 
   7   8 -26       22.53      -27.14     38.63 o 
   8   8 -26      210.30      276.01     88.32 o 
   9   8 -26      242.82      308.90     95.07 o 
  -8   9 -26       89.97       68.61    112.09 o 
  -7   9 -26      142.02      250.32     63.20 o 
  -6   9 -26       44.25       28.99     28.24 o 
  -5   9 -26       13.29       18.83     27.80 o 
  -4   9 -26       79.71       42.52     32.02 o 
  -3   9 -26        3.71      -14.44     23.01 o 
  -2   9 -26      119.06       67.72     31.64 o 
  -1   9 -26       15.90      -21.94     23.72 o 
   0   9 -26       52.55       75.91     32.92 o 
   1   9 -26       18.23        5.28     26.37 o 
   2   9 -26      190.23      207.52     43.50 o 
   3   9 -26      105.15       67.28     41.73 o 
   4   9 -26       63.64       34.89     37.57 o 
   5   9 -26       88.18      -22.26     40.21 o 
   6   9 -26      289.67      430.11    102.25 o 
   7   9 -26       98.45       14.36     57.44 o 
   8   9 -26      120.53       76.40     64.34 o 
   9   9 -26       68.75      100.96     72.52 o 
  -7  10 -26       34.38       81.01    145.55 o 
  -6  10 -26      907.62      992.36    207.66 o 
  -5  10 -26       43.88      111.82     39.25 o 
  -4  10 -26      102.36      101.15     34.92 o 
  -3  10 -26        0.09       -9.34     27.02 o 
  -2  10 -26        9.91       23.02     32.45 o 
  -1  10 -26        6.42       -4.21     29.05 o 
   0  10 -26      597.56      696.70     70.20 o 
   1  10 -26      155.28      156.96     41.23 o 
   2  10 -26      102.86      168.89     42.67 o 
   3  10 -26       59.55       15.73     36.14 o 
   4  10 -26       21.32       -1.68     32.74 o 
   5  10 -26      275.53      231.64     80.99 o 
   6  10 -26      303.65      242.84     91.91 o 
   7  10 -26       47.17       14.22     63.76 o 
   8  10 -26       11.46      -17.09     60.60 o 
  -6  11 -26       20.71      -69.22     69.22 o 
  -5  11 -26      103.64      126.11     49.76 o 
  -4  11 -26      105.20       90.12     75.50 o 
  -3  11 -26        3.79       -7.17     25.90 o 
  -2  11 -26       83.11      135.44     39.97 o 
  -1  11 -26      366.09      276.41     50.97 o 
   0  11 -26      400.38      410.22     59.49 o 
   1  11 -26      292.68      209.03     48.59 o 
   2  11 -26       20.42       12.87     33.44 o 
   3  11 -26       90.00      160.32    116.61 o 
   4  11 -26       42.00       52.77     42.72 o 
   5  11 -26      129.52       75.06     42.62 o 
   6  11 -26       84.00       89.90     70.80 o 
   7  11 -26       17.17       37.19     65.49 o 
  -5  12 -26      987.03     1311.43    175.49 o 
  -4  12 -26      347.35      421.73     63.39 o 
  -3  12 -26       47.79       41.71     32.73 o 
  -2  12 -26       15.15       -1.32     34.70 o 
  -1  12 -26       87.78       50.47     36.24 o 
   0  12 -26      135.98      115.28     57.52 o 
   1  12 -26        3.35       33.25     33.75 o 
   2  12 -26       37.86       20.54     40.82 o 
   3  12 -26       80.37       51.57     79.56 o 
   4  12 -26       45.63       78.65     50.60 o 
   5  12 -26       31.79        9.21     35.25 o 
  -2  13 -26      134.38       16.00     59.02 o 
  -1  13 -26      244.96      202.22     56.30 o 
   0  13 -26       27.86       -7.59     32.11 o 
   1  13 -26       39.73        3.01     34.26 o 
   2  13 -26        8.48       18.14     29.86 o 
   3  13 -26       30.86      -38.04     76.18 o 
 -11   0 -25       31.26      -13.07     77.55 o 
  -9   0 -25      232.95      161.96     53.04 o 
  -7   0 -25       18.32       15.31     36.45 o 
  -5   0 -25     1411.15     1284.14    129.68 o 
  -3   0 -25     1388.16     1370.49     73.44 o 
  -1   0 -25       35.94       14.58     13.94 o 
   1   0 -25       54.39       16.30     18.97 o 
   3   0 -25      418.43      353.74     36.97 o 
   5   0 -25      365.75      224.32     55.72 o 
 -11   1 -25       31.35       55.63     63.04 o 
 -10   1 -25       12.23       35.20     39.70 o 
  -9   1 -25       48.43       70.30     32.12 o 
  -8   1 -25      184.55      195.47     36.80 o 
  -7   1 -25      131.12      168.48     33.45 o 
  -6   1 -25      711.22      598.11     94.11 o 
  -5   1 -25      181.31      190.18     31.43 o 
  -4   1 -25     1157.52     1256.90     65.33 o 
  -3   1 -25      912.67      905.48     37.80 o 
  -2   1 -25      236.09      269.11     19.31 o 
  -1   1 -25      226.13      197.38     17.23 o 
   0   1 -25      132.77      145.39     14.47 o 
   1   1 -25      142.80      113.18     14.12 o 
   2   1 -25      455.36      529.75     24.70 o 
   3   1 -25       18.50       26.02     20.75 o 
   4   1 -25       17.43       14.94     15.34 o 
   5   1 -25      194.49      210.32     35.99 o 
   6   1 -25      125.66      117.12     50.98 o 
   7   1 -25      340.57      320.68     66.06 o 
 -11   2 -25       14.70      -12.70     55.03 o 
 -10   2 -25       61.79      129.12     47.63 o 
  -9   2 -25        5.26       80.10     30.95 o 
  -8   2 -25      191.35      278.29     59.62 o 
  -7   2 -25      439.09      463.02     46.00 o 
  -6   2 -25       72.97      115.86     29.19 o 
  -5   2 -25      268.99      265.30     34.53 o 
  -4   2 -25      299.21      303.61     30.96 o 
  -3   2 -25      393.38      447.66     47.69 o 
  -2   2 -25        1.93       -6.45     12.81 o 
  -1   2 -25       18.71        8.19     12.14 o 
   0   2 -25       13.34       12.18      9.95 o 
   1   2 -25      785.79      798.66     36.12 o 
   2   2 -25      501.51      474.86     54.66 o 
   3   2 -25       12.46       30.99     17.52 o 
   4   2 -25      883.58      792.14     84.76 o 
   5   2 -25     1568.53     1510.16     80.20 o 
   6   2 -25      198.01      208.66     60.46 o 
   7   2 -25       69.97       48.11     44.37 o 
 -11   3 -25        5.37       52.73     52.93 o 
 -10   3 -25       16.61       40.34     48.71 o 
  -9   3 -25      125.78       62.36     66.92 o 
  -8   3 -25       80.09      138.24     37.48 o 
  -7   3 -25       54.53       71.01     33.58 o 
  -6   3 -25       73.34       72.04     30.00 o 
  -5   3 -25      351.14      382.82     48.37 o 
  -4   3 -25      102.87      102.54     23.32 o 
  -3   3 -25      277.50      253.00     29.86 o 
  -2   3 -25      191.98      205.55     23.23 o 
  -1   3 -25       64.06       61.83     16.58 o 
   0   3 -25       86.96       70.94     24.20 o 
   1   3 -25        4.83       -4.26     11.55 o 
   2   3 -25       17.68       14.18     12.48 o 
   3   3 -25       91.96       57.11     21.12 o 
   4   3 -25      358.11      307.72     43.89 o 
   5   3 -25       77.50       96.84     28.13 o 
   6   3 -25      135.93      149.78     53.28 o 
   7   3 -25      162.55      101.53     49.54 o 
   8   3 -25      106.09      116.90     53.13 o 
 -11   4 -25      140.48      250.88    102.11 o 
 -10   4 -25       27.50       35.35     92.56 o 
  -9   4 -25       45.52       32.65     51.21 o 
  -8   4 -25       82.57      120.12     67.48 o 
  -7   4 -25      979.39     1024.10     72.48 o 
  -6   4 -25       81.73      103.82     31.30 o 
  -5   4 -25      114.78       74.53     29.90 o 
  -4   4 -25      707.50      683.33     45.45 o 
  -3   4 -25      218.78      235.66     30.19 o 
  -2   4 -25        6.00       41.19     15.66 o 
  -1   4 -25       45.09       36.55     14.36 o 
   0   4 -25      461.14      529.98     33.93 o 
   1   4 -25      177.78      182.63     22.78 o 
   2   4 -25      344.60      394.03     30.53 o 
   3   4 -25       55.49       55.23     24.45 o 
   4   4 -25        9.16       28.54     39.35 o 
   5   4 -25        3.20      -27.14     27.14 o 
   6   4 -25      147.30      106.56     49.83 o 
   7   4 -25      862.49      926.56    112.73 o 
   8   4 -25       64.27       -0.86     39.20 o 
 -10   5 -25       38.27      144.72     58.96 o 
  -9   5 -25       30.53       17.55     50.73 o 
  -8   5 -25      281.28      279.79    115.53 o 
  -7   5 -25       95.73       90.43     30.47 o 
  -6   5 -25       20.77       61.74     26.70 o 
  -5   5 -25      516.03      483.64     53.92 o 
  -4   5 -25      794.29      808.45     77.23 o 
  -3   5 -25      502.52      495.23     51.51 o 
  -2   5 -25      217.32      250.51     39.62 o 
  -1   5 -25      154.76      173.81     27.32 o 
   0   5 -25      225.02      248.89     31.33 o 
   1   5 -25     1122.04     1100.97     56.17 o 
   2   5 -25      489.13      527.33     51.03 o 
   3   5 -25      254.09      255.38     36.74 o 
   4   5 -25      484.53      477.12     54.04 o 
   5   5 -25      103.83       89.32     50.41 o 
   6   5 -25       84.41       16.80     42.65 o 
   7   5 -25      192.48      155.81     60.75 o 
   8   5 -25      125.01       81.71     55.72 o 
   9   5 -25       72.81       61.75     55.15 o 
 -10   6 -25       24.37       61.69     39.79 o 
  -9   6 -25       94.40      101.89     39.60 o 
  -8   6 -25       54.89       94.45     47.62 o 
  -7   6 -25      760.93      721.05     67.57 o 
  -6   6 -25        6.34        2.37     25.59 o 
  -5   6 -25      172.00      199.60     42.02 o 
  -4   6 -25      378.40      412.32     51.17 o 
  -3   6 -25     2027.30     1662.51     81.95 o 
  -2   6 -25     2301.11     2075.19     90.35 o 
  -1   6 -25       13.45       14.21     23.46 o 
   0   6 -25      157.92      190.06     31.98 o 
   1   6 -25       51.14       44.45     20.31 o 
   2   6 -25     6156.04     5658.11    139.23 o 
   3   6 -25      901.56      956.06     80.85 o 
   4   6 -25      110.55      112.48     35.77 o 
   5   6 -25      195.48      270.84     76.69 o 
   6   6 -25       95.25       69.65     49.26 o 
   7   6 -25      379.87      332.88     83.01 o 
   8   6 -25        4.39      -26.85     38.06 o 
   9   6 -25       37.52       -4.31     55.58 o 
  -9   7 -25       46.57       83.73     84.01 o 
  -8   7 -25      115.70      172.11     56.12 o 
  -7   7 -25        6.24       40.14     41.07 o 
  -6   7 -25      136.63       61.35     29.09 o 
  -5   7 -25      341.18      393.38     52.54 o 
  -4   7 -25      145.94      127.80     36.03 o 
  -3   7 -25      750.08      795.40     64.82 o 
  -2   7 -25       81.39       48.87     27.68 o 
  -1   7 -25       95.99      102.37     32.25 o 
   0   7 -25       88.26      119.55     32.37 o 
   1   7 -25       94.27       82.32     30.24 o 
   2   7 -25       32.83       52.35     26.40 o 
   3   7 -25        4.40       13.60     24.03 o 
   4   7 -25      313.63      238.96     73.38 o 
   5   7 -25      103.69       72.23     51.41 o 
   6   7 -25       72.36       20.25     47.53 o 
   7   7 -25       95.19        6.89     44.66 o 
   8   7 -25        2.29       70.51     58.88 o 
   9   7 -25      155.23       79.27     66.78 o 
  -9   8 -25       26.72       87.92     50.62 o 
  -8   8 -25      215.59      291.33     66.67 o 
  -7   8 -25      211.17      176.99    115.68 o 
  -6   8 -25      155.83      165.86     52.81 o 
  -5   8 -25       32.96       84.32     32.14 o 
  -4   8 -25       90.04       81.28     34.74 o 
  -3   8 -25        9.96       23.83     26.01 o 
  -2   8 -25      556.90      640.21     62.75 o 
  -1   8 -25      464.84      443.27     52.51 o 
   0   8 -25       21.04       70.16     31.13 o 
   1   8 -25        9.09       -0.58     25.40 o 
   2   8 -25        9.09       10.22     23.77 o 
   3   8 -25       70.10       30.06     35.36 o 
   4   8 -25      148.63      137.15     69.94 o 
   5   8 -25      597.90      536.95    107.85 o 
   6   8 -25       78.13      127.38     63.76 o 
   7   8 -25        3.62       -3.30     45.09 o 
   8   8 -25      166.89      145.04     80.13 o 
   9   8 -25      745.55      763.99    135.57 o 
  10   8 -25      225.07      102.11     83.15 o 
  -8   9 -25       90.81      129.17    130.47 o 
  -7   9 -25       12.64       62.26     65.20 o 
  -6   9 -25      299.84      257.70     47.44 o 
  -5   9 -25      240.79      209.42     45.22 o 
  -4   9 -25        1.50      -17.57     33.35 o 
  -3   9 -25       59.46       31.05     28.45 o 
  -2   9 -25       12.94       15.13     27.47 o 
  -1   9 -25       75.42       74.30     40.87 o 
   0   9 -25       99.33       92.99     34.99 o 
   1   9 -25      104.20       96.63     34.30 o 
   2   9 -25       75.77       56.37     46.56 o 
   3   9 -25        2.52       30.76     33.32 o 
   4   9 -25      196.50      173.92     52.77 o 
   5   9 -25      261.25      260.07     84.01 o 
   6   9 -25       29.30       34.90     51.84 o 
   7   9 -25       52.99       42.65     66.06 o 
   8   9 -25       43.06       44.37     65.63 o 
   9   9 -25       56.54       98.51     72.81 o 
  -7  10 -25       93.47      205.22     60.14 o 
  -6  10 -25      245.25      268.24     67.02 o 
  -5  10 -25      556.88      565.99     75.95 o 
  -4  10 -25      101.25      134.90     40.00 o 
  -3  10 -25        2.97        7.14     26.19 o 
  -2  10 -25        9.79       -3.32     25.66 o 
  -1  10 -25       48.38       43.94     37.71 o 
   0  10 -25      132.27       60.52     32.60 o 
   1  10 -25       33.28       44.41     30.78 o 
   2  10 -25       56.90       59.21     31.55 o 
   3  10 -25      226.14      208.20     57.27 o 
   4  10 -25      673.56      851.79     98.37 o 
   5  10 -25      204.42      223.31     82.43 o 
   6  10 -25      342.55      286.78     95.07 o 
   7  10 -25      525.49      595.25    128.24 o 
   8  10 -25       28.17        0.86     60.17 o 
  -6  11 -25       72.96      175.80     57.08 o 
  -5  11 -25      179.50      181.35     60.14 o 
  -4  11 -25       35.87       -6.95     42.93 o 
  -3  11 -25       10.08        1.79     32.51 o 
  -2  11 -25        2.75      -15.43     26.34 o 
  -1  11 -25      565.51      655.99     69.63 o 
   0  11 -25      152.35      149.74     43.47 o 
   1  11 -25        8.00       30.22     32.28 o 
   2  11 -25       35.98       39.99     38.54 o 
   3  11 -25       22.34       10.56     37.27 o 
   4  11 -25       60.94       15.16     35.39 o 
   5  11 -25       32.56       41.03     37.57 o 
   6  11 -25      367.70      453.23    118.91 o 
   7  11 -25      166.07      175.92     87.31 o 
  -5  12 -25      133.16       18.73    145.26 o 
  -4  12 -25       23.53        7.18     31.51 o 
  -3  12 -25       39.33       32.70     38.44 o 
  -2  12 -25        1.25      -26.48     28.99 o 
  -1  12 -25     1686.24     1781.20    105.81 o 
   0  12 -25       37.40       26.70     30.95 o 
   1  12 -25       36.06       52.28     34.17 o 
   2  12 -25       35.45        9.24     31.74 o 
   3  12 -25      293.69      304.43     85.37 o 
   4  12 -25        3.52        7.37     31.71 o 
   5  12 -25       30.29        2.76     38.07 o 
   6  12 -25       30.17       45.09     64.77 o 
  -3  13 -25      102.45      102.94     49.39 o 
  -2  13 -25       27.42      -22.62     22.62 o 
  -1  13 -25      263.85      216.34     51.74 o 
   0  13 -25        2.54       26.66     33.21 o 
   1  13 -25       86.32       80.38     45.07 o 
   2  13 -25       23.15       31.90     35.21 o 
   3  13 -25        3.54       60.87     46.97 o 
   4  13 -25       71.26       91.23     88.89 o 
 -10   0 -24      227.53      247.33     79.56 o 
  -8   0 -24       38.32       27.10     42.15 o 
  -6   0 -24      406.54      325.84     55.22 o 
  -4   0 -24     2174.53     2121.92    102.37 o 
  -2   0 -24       97.84      128.98     17.63 o 
   0   0 -24     4608.62     4659.77    104.86 o 
   2   0 -24        4.49      -10.94     11.02 o 
   4   0 -24     9126.60     9095.09    201.29 o 
   6   0 -24     1279.95     1232.59     99.23 o 
 -11   1 -24        0.92      -20.04     54.31 o 
 -10   1 -24      105.32      129.81     47.14 o 
  -9   1 -24       27.07       49.82     29.96 o 
  -8   1 -24      111.70      148.30     34.84 o 
  -7   1 -24       60.43       72.29     29.61 o 
  -6   1 -24      359.40      385.39     47.64 o 
  -5   1 -24      286.45      256.36     34.93 o 
  -4   1 -24      444.46      516.10     35.07 o 
  -3   1 -24      113.74      127.78     18.14 o 
  -2   1 -24       19.36        7.36     13.11 o 
  -1   1 -24      134.57      146.94     13.93 o 
   0   1 -24      112.71      108.74     11.93 o 
   1   1 -24       12.54        8.08     11.41 o 
   2   1 -24      266.11      288.64     19.13 o 
   3   1 -24      245.06      246.48     21.95 o 
   4   1 -24      241.85      225.80     26.42 o 
   5   1 -24      171.80      168.15     24.29 o 
   6   1 -24       85.54       54.76     22.88 o 
   7   1 -24      442.23      443.03     72.23 o 
 -11   2 -24       11.70      -44.35     89.75 o 
 -10   2 -24      617.63      742.42     73.22 o 
  -9   2 -24       48.70      100.14     31.65 o 
  -8   2 -24       19.12       37.93     28.24 o 
  -7   2 -24       30.37       57.37     20.40 o 
  -6   2 -24     2044.27     1741.17     70.92 o 
  -5   2 -24      321.01      282.68     35.04 o 
  -4   2 -24      557.60      542.54     31.55 o 
  -3   2 -24     1779.52     1756.18     45.41 o 
  -2   2 -24       60.70       70.30     13.18 o 
  -1   2 -24      216.65      219.00     18.89 o 
   0   2 -24      638.67      755.14     42.88 o 
   1   2 -24      739.15      795.90     31.60 o 
   2   2 -24     1035.85      997.61     59.14 o 
   3   2 -24     3503.97     3315.45     93.49 o 
   4   2 -24     1095.03      941.95     73.80 o 
   5   2 -24     1033.03     1137.21    150.62 o 
   6   2 -24     2677.54     2705.71    160.55 o 
   7   2 -24      280.66      210.10     61.03 o 
 -11   3 -24       69.73      153.06     63.58 o 
 -10   3 -24      109.78      199.22     64.76 o 
  -9   3 -24      137.12       81.24     51.71 o 
  -8   3 -24       17.60       57.23     26.63 o 
  -7   3 -24        0.78       35.10     30.44 o 
  -6   3 -24      210.99      213.78     39.62 o 
  -5   3 -24      401.52      416.73     48.31 o 
  -4   3 -24      312.39      329.91     29.70 o 
  -3   3 -24      122.78      115.83     20.54 o 
  -2   3 -24       96.84       96.33     25.94 o 
  -1   3 -24      135.37      145.23     20.35 o 
   0   3 -24       46.87       42.13     13.45 o 
   1   3 -24      231.52      240.41     22.65 o 
   2   3 -24       64.64       57.83     14.57 o 
   3   3 -24       17.40       44.64     17.20 o 
   4   3 -24      618.98      617.59     43.36 o 
   5   3 -24      654.80      629.66     54.24 o 
   6   3 -24        4.35       28.72     37.63 o 
   7   3 -24      215.15      252.61     67.78 o 
   8   3 -24        2.92       18.38     41.79 o 
 -11   4 -24      106.60      246.84    100.38 o 
 -10   4 -24       88.07      157.14     63.73 o 
  -9   4 -24       33.69       18.47     32.85 o 
  -8   4 -24      109.40      164.65     32.60 o 
  -7   4 -24        6.76        1.79     24.10 o 
  -6   4 -24       40.89       46.23     34.83 o 
  -5   4 -24      294.97      311.06     44.35 o 
  -4   4 -24       27.59       17.89     15.96 o 
  -3   4 -24      113.21      104.94     22.50 o 
  -2   4 -24      428.50      539.76     33.00 o 
  -1   4 -24      845.95      771.70     41.10 o 
   0   4 -24        3.06       -3.49     10.72 o 
   1   4 -24      969.28     1062.22     43.31 o 
   2   4 -24        3.84        4.72     11.68 o 
   3   4 -24     6674.68     6702.40    167.01 o 
   4   4 -24       22.48       -2.54     35.83 o 
   5   4 -24     2999.38     2425.39    162.28 o 
   6   4 -24      311.48      261.94     67.06 o 
   7   4 -24       38.72       23.41     40.50 o 
   8   4 -24       15.76      -26.85     34.18 o 
 -10   5 -24       53.17       77.25     41.85 o 
  -9   5 -24       17.11       25.66     35.70 o 
  -8   5 -24      717.30      695.45     67.97 o 
  -7   5 -24      272.06      312.07     45.89 o 
  -6   5 -24      224.71      225.54     39.62 o 
  -5   5 -24      713.70      713.94     60.03 o 
  -4   5 -24       68.39       92.03     29.10 o 
  -3   5 -24       22.00       -9.34     19.47 o 
  -2   5 -24      120.86      103.03     28.10 o 
  -1   5 -24      123.00       90.27     25.97 o 
   0   5 -24       58.24       39.01     18.37 o 
   1   5 -24      860.96      865.80     64.54 o 
   2   5 -24      111.58      125.34     25.21 o 
   3   5 -24      932.91      908.97     59.24 o 
   4   5 -24      252.88      201.87     39.54 o 
   5   5 -24       72.42        8.33     34.61 o 
   6   5 -24       71.43       62.18     45.52 o 
   7   5 -24      348.61      309.47     75.68 o 
   8   5 -24       16.66       23.55     46.82 o 
   9   5 -24       14.26       34.61     49.69 o 
 -10   6 -24       52.31       50.37     40.80 o 
  -9   6 -24      153.37      296.67     54.45 o 
  -8   6 -24       30.85       26.21     31.34 o 
  -7   6 -24      176.82      233.14     40.85 o 
  -6   6 -24        0.21       14.79     24.19 o 
  -5   6 -24      921.43      747.45     62.39 o 
  -4   6 -24       89.23      128.83     33.77 o 
  -3   6 -24      781.80      781.33     61.64 o 
  -2   6 -24      150.19      174.03     35.30 o 
  -1   6 -24       45.35       51.84     30.77 o 
   0   6 -24       99.90      137.33     25.31 o 
   1   6 -24     1588.08     1463.23     78.35 o 
   2   6 -24     1519.30     1453.73     63.60 o 
   3   6 -24     1927.80     1688.47    126.45 o 
   4   6 -24       18.93       51.70     52.27 o 
   5   6 -24      209.76      109.72     55.15 o 
   6   6 -24        6.70        9.05     41.65 o 
   7   6 -24       21.54      -34.90     34.90 o 
   8   6 -24       29.27       78.55     58.59 o 
   9   6 -24        5.26       39.06     56.73 o 
 -10   7 -24      347.67      384.79     80.40 o 
  -9   7 -24      466.59      373.86     61.46 o 
  -8   7 -24      331.44      226.10     49.36 o 
  -7   7 -24       51.27       35.59     42.86 o 
  -6   7 -24      141.91      124.28     34.85 o 
  -5   7 -24      585.05      548.34     57.77 o 
  -4   7 -24       25.25       31.18     26.43 o 
  -3   7 -24       22.60       -9.66     23.71 o 
  -2   7 -24      714.40      692.37     60.52 o 
  -1   7 -24      174.25      216.15     40.61 o 
   0   7 -24      279.22      324.42     37.63 o 
   1   7 -24      173.84      150.46     27.55 o 
   2   7 -24        0.10        0.09     17.19 o 
   3   7 -24       33.28       -9.68     21.91 o 
   4   7 -24      339.87      389.46     86.02 o 
   5   7 -24       71.26      118.05     54.43 o 
   6   7 -24       41.73       61.61     48.83 o 
   7   7 -24       31.35       -8.90     42.65 o 
   8   7 -24       46.44       35.33     56.44 o 
   9   7 -24      159.57      215.56     83.58 o 
  -9   8 -24      442.44      395.07     63.06 o 
  -8   8 -24      996.86      947.35    105.47 o 
  -7   8 -24      406.79      473.68     77.76 o 
  -6   8 -24        8.30       50.82     29.61 o 
  -5   8 -24      243.23      188.58     41.54 o 
  -4   8 -24      143.26       94.61     44.82 o 
  -3   8 -24       58.55        3.99     24.31 o 
  -2   8 -24      105.62       59.86     43.40 o 
  -1   8 -24        6.74       -3.88     23.56 o 
   0   8 -24       18.41        2.07     29.77 o 
   1   8 -24      219.56      203.43     32.25 o 
   2   8 -24       15.20       -3.32     22.19 o 
   3   8 -24       60.70       59.61     31.33 o 
   4   8 -24       99.70      152.94     66.20 o 
   5   8 -24      380.96      405.40     94.92 o 
   6   8 -24      241.51      199.47     71.37 o 
   7   8 -24       41.47      121.20     65.34 o 
   8   8 -24       53.46       64.19     64.05 o 
   9   8 -24       95.13       27.57     62.90 o 
  10   8 -24       26.37      -52.13     54.86 o 
  -8   9 -24      215.20      339.90    113.95 o 
  -7   9 -24       44.80      119.83     49.72 o 
  -6   9 -24      275.53      215.52     98.51 o 
  -5   9 -24       61.35       33.59     53.11 o 
  -4   9 -24       21.12        2.81     37.38 o 
  -3   9 -24      135.19       84.55     47.82 o 
  -2   9 -24       24.92       22.65     52.48 o 
  -1   9 -24       70.93       59.37     35.15 o 
   0   9 -24       39.91       45.91     29.50 o 
   1   9 -24      221.20      216.50     68.50 o 
   2   9 -24       23.49       47.76     27.79 o 
   3   9 -24       28.88       23.10     33.46 o 
   4   9 -24      244.74      251.60     77.69 o 
   5   9 -24      199.43      269.12     87.74 o 
   6   9 -24        1.51      -37.91     40.35 o 
   7   9 -24       57.63       64.48     59.74 o 
   8   9 -24       11.93      -14.22     55.00 o 
   9   9 -24      200.12      321.39    104.55 o 
  -8  10 -24      111.13      276.28    142.60 o 
  -7  10 -24       10.42       11.60     99.16 o 
  -6  10 -24      218.61      292.88     65.83 o 
  -5  10 -24       88.47       91.56     33.99 o 
  -4  10 -24       20.66        8.42     28.12 o 
  -3  10 -24       62.02       71.61     38.10 o 
  -2  10 -24      125.82      126.44     40.10 o 
  -1  10 -24       36.90       41.30     31.04 o 
   0  10 -24       41.24       99.85     34.09 o 
   1  10 -24       32.94       33.45     32.51 o 
   2  10 -24       59.44       11.93     24.86 o 
   3  10 -24        5.73        4.17     31.59 o 
   4  10 -24      336.26      320.34     65.61 o 
   5  10 -24        0.59       -8.19     46.10 o 
   6  10 -24       37.36       18.96     53.85 o 
   7  10 -24       14.49       16.37     56.87 o 
   8  10 -24      228.26      144.90     82.14 o 
   9  10 -24      394.33      270.84    102.82 o 
  -7  11 -24      170.36      285.05     78.63 o 
  -6  11 -24        3.06       14.58     83.87 o 
  -5  11 -24       64.13       57.96     40.01 o 
  -4  11 -24      152.33      104.34     35.81 o 
  -3  11 -24       31.95       39.81     28.95 o 
  -2  11 -24       23.36       21.28     30.43 o 
  -1  11 -24      238.23      148.92     43.29 o 
   0  11 -24      432.15      439.69     60.73 o 
   1  11 -24      257.89      200.56     45.84 o 
   2  11 -24       49.55       40.92     44.66 o 
   3  11 -24       79.92       79.60     60.82 o 
   4  11 -24        0.99        5.73     44.23 o 
   5  11 -24       19.42       99.76     46.50 o 
   6  11 -24       22.14       37.48     60.17 o 
   7  11 -24       65.36      112.73     78.70 o 
   8  11 -24        0.18       96.79     79.56 o 
  -5  12 -24      154.50      118.32     48.64 o 
  -4  12 -24      304.83      395.71     61.81 o 
  -3  12 -24        9.07       -0.16     31.31 o 
  -2  12 -24       32.62       21.94     29.61 o 
  -1  12 -24       49.87       31.17     33.06 o 
   0  12 -24       31.60       80.80     35.23 o 
   1  12 -24       83.40      122.31     41.13 o 
   2  12 -24       32.23       20.44     33.96 o 
   3  12 -24        0.20       -3.55     31.11 o 
   4  12 -24       88.62       73.99     44.85 o 
   5  12 -24      242.04      157.25     47.27 o 
   6  12 -24      880.58      880.32    158.83 o 
  -4  13 -24       27.47       41.47    104.83 o 
  -3  13 -24      296.81      317.81     57.52 o 
  -2  13 -24       47.81       71.22     39.68 o 
  -1  13 -24      125.49       89.54     39.24 o 
   0  13 -24      262.86      177.85     67.88 o 
   1  13 -24       60.28       23.04     35.78 o 
   2  13 -24       54.01       70.02     46.80 o 
   3  13 -24       16.15       -3.37     33.57 o 
   4  13 -24       10.48      -29.33     29.33 o 
   5  13 -24        1.79       26.97     40.34 o 
   0  14 -24       78.51       65.90     50.57 o 
   1  14 -24      173.68      131.04     54.10 o 
 -11   0 -23       40.44       48.25     80.99 o 
  -9   0 -23      311.98      353.84     89.18 o 
  -7   0 -23      714.54      840.78    111.08 o 
  -5   0 -23     6595.62     6517.49    204.38 o 
  -3   0 -23     8389.52     8331.81    167.09 o 
  -1   0 -23       45.44       54.96     13.42 o 
   1   0 -23      500.75      549.19     34.97 o 
   3   0 -23     2642.76     2469.44     83.56 o 
   5   0 -23     2850.54     2784.01     78.53 o 
 -11   1 -23        1.10       13.65     54.38 o 
 -10   1 -23       69.79       50.33     42.07 o 
  -9   1 -23       22.98       33.20     28.57 o 
  -8   1 -23       77.85      118.02     32.76 o 
  -7   1 -23       77.64       93.98     30.61 o 
  -6   1 -23      167.14      156.65     30.35 o 
  -5   1 -23        8.93       27.71     22.60 o 
  -4   1 -23      158.68      134.08     18.67 o 
  -3   1 -23      182.48      187.22     16.05 o 
  -2   1 -23      467.58      488.88     22.47 o 
  -1   1 -23      188.35      218.65     22.68 o 
   0   1 -23      367.81      357.70     21.71 o 
   1   1 -23       82.12       83.63     12.35 o 
   2   1 -23      161.20      156.13     15.14 o 
   3   1 -23      116.22      100.86     17.54 o 
   4   1 -23      514.75      498.07     25.95 o 
   5   1 -23      487.11      490.35     30.18 o 
   6   1 -23      669.99      615.47     38.96 o 
   7   1 -23       47.11       69.65     38.34 o 
 -11   2 -23       14.03      -36.60     50.77 o 
 -10   2 -23       16.74        5.14     38.78 o 
  -9   2 -23      272.53      396.13     46.11 o 
  -8   2 -23      204.91      251.74     46.37 o 
  -7   2 -23       84.70       52.38     18.54 o 
  -6   2 -23      915.76      926.54     59.92 o 
  -5   2 -23     1020.27      980.10     52.48 o 
  -4   2 -23       10.98       10.14     13.44 o 
  -3   2 -23       54.41       71.25     14.76 o 
  -2   2 -23      563.21      561.06     25.38 o 
  -1   2 -23      266.42      323.07     18.47 o 
   0   2 -23      203.53      148.98     13.16 o 
   1   2 -23        8.60        5.73      8.13 o 
   2   2 -23      823.97      784.58     30.04 o 
   3   2 -23        6.12        2.78     10.34 o 
   4   2 -23      495.92      533.42     35.02 o 
   5   2 -23     1260.86     1216.58     43.24 o 
   6   2 -23      187.03      263.66     60.03 o 
   7   2 -23      240.48      353.56     69.79 o 
 -11   3 -23       15.14       11.51     42.36 o 
 -10   3 -23       79.69       22.38     46.14 o 
  -9   3 -23       80.48       71.75     41.04 o 
  -8   3 -23       16.60       16.16     18.85 o 
  -7   3 -23      135.47      114.67     26.24 o 
  -6   3 -23       26.31       39.50     26.99 o 
  -5   3 -23      132.18       82.31     25.61 o 
  -4   3 -23      378.78      415.43     31.09 o 
  -3   3 -23        7.02       11.25     14.78 o 
  -2   3 -23      184.70      194.40     19.92 o 
  -1   3 -23       59.54       70.99     13.70 o 
   0   3 -23       99.91       69.83     12.42 o 
   1   3 -23        5.27       14.80     10.93 o 
   2   3 -23       28.34       11.34     11.55 o 
   3   3 -23      647.14      696.63     40.84 o 
   4   3 -23      442.17      527.35     39.76 o 
   5   3 -23      156.88      200.00     39.85 o 
   6   3 -23      157.45       76.40     44.95 o 
   7   3 -23      324.67      259.64     65.63 o 
   8   3 -23       32.48       -3.45     32.46 o 
 -11   4 -23       26.05      102.03     59.80 o 
 -10   4 -23        0.97      -12.63     47.01 o 
  -9   4 -23       20.34       47.88     35.97 o 
  -8   4 -23       50.67       75.02     27.75 o 
  -7   4 -23       13.85       39.05     22.27 o 
  -6   4 -23      211.78      183.74     36.88 o 
  -5   4 -23       22.49       18.05     17.92 o 
  -4   4 -23      751.12      770.99     46.40 o 
  -3   4 -23        5.32       14.90     14.62 o 
  -2   4 -23      337.93      351.34     27.21 o 
  -1   4 -23      852.78      897.04     43.52 o 
   0   4 -23      421.24      477.08     31.38 o 
   1   4 -23     4160.95     4256.57    118.09 o 
   2   4 -23      416.39      396.57     35.84 o 
   3   4 -23       92.58      122.68     21.54 o 
   4   4 -23       69.70       41.06     23.69 o 
   5   4 -23       20.82       87.92     25.45 o 
   6   4 -23      513.47      554.33     87.60 o 
   7   4 -23        1.06       -6.61     33.17 o 
   8   4 -23       88.62      104.55     52.27 o 
 -11   5 -23      294.84      265.56     75.52 o 
 -10   5 -23      135.17       82.75     40.54 o 
  -9   5 -23       19.22       16.46     47.81 o 
  -8   5 -23      120.41      108.57     38.44 o 
  -7   5 -23       42.92       56.98     24.83 o 
  -6   5 -23       90.23       68.45     30.17 o 
  -5   5 -23       64.04       70.56     30.15 o 
  -4   5 -23     1071.35     1179.23     70.04 o 
  -3   5 -23      467.73      415.20     47.09 o 
  -2   5 -23      207.20      256.15     39.51 o 
  -1   5 -23      182.83      168.27     26.53 o 
   0   5 -23       18.83       45.23     17.91 o 
   1   5 -23      272.43      250.44     31.22 o 
   2   5 -23      709.14      685.00     47.57 o 
   3   5 -23      348.27      391.67     45.88 o 
   4   5 -23      127.99       83.96     29.63 o 
   5   5 -23      309.00      356.00     75.54 o 
   6   5 -23      107.72      114.60     52.56 o 
   7   5 -23       30.48       28.72     46.67 o 
   8   5 -23       50.64       17.66     41.79 o 
   9   5 -23        8.34       40.50     50.55 o 
 -10   6 -23       29.25      -21.99     61.37 o 
  -9   6 -23      140.63      171.44     61.92 o 
  -8   6 -23     1185.16     1462.32     92.24 o 
  -7   6 -23      362.63      426.24     45.79 o 
  -6   6 -23      427.45      368.15     48.15 o 
  -5   6 -23      225.98      288.60     44.42 o 
  -4   6 -23     1053.28     1006.85     67.28 o 
  -3   6 -23      140.78      112.33     29.08 o 
  -2   6 -23      297.38      353.20     55.39 o 
  -1   6 -23     1212.20     1134.78     66.85 o 
   0   6 -23      121.18      129.11     25.31 o 
   1   6 -23     1594.35     1490.97     62.69 o 
   2   6 -23     1104.12     1174.94     58.97 o 
   3   6 -23     1368.85     1255.03     67.07 o 
   4   6 -23       31.29        2.41     28.07 o 
   5   6 -23      191.24      228.77     68.21 o 
   6   6 -23      122.43      160.70     60.32 o 
   7   6 -23      349.41      226.04     69.65 o 
   8   6 -23       84.28      119.91     64.05 o 
   9   6 -23      171.43      273.86     87.46 o 
 -10   7 -23      178.85      281.51     65.74 o 
  -9   7 -23       39.04       98.78     51.96 o 
  -8   7 -23       89.71       91.82     36.15 o 
  -7   7 -23       97.07      102.76     61.03 o 
  -6   7 -23      105.50       90.34     33.08 o 
  -5   7 -23       50.48       53.89     31.76 o 
  -4   7 -23      328.33      275.90     43.17 o 
  -3   7 -23      556.50      471.75     51.90 o 
  -2   7 -23      522.41      410.35     48.65 o 
  -1   7 -23       15.06       -0.91     21.67 o 
   0   7 -23      146.94      177.40     34.27 o 
   1   7 -23       89.05       90.06     23.60 o 
   2   7 -23      700.63      740.24     51.07 o 
   3   7 -23       76.56       73.53     36.94 o 
   4   7 -23       18.84       56.29     45.38 o 
   5   7 -23       61.63       37.34     43.66 o 
   6   7 -23       21.24        6.03     42.65 o 
   7   7 -23       72.74      -30.88     35.47 o 
   8   7 -23      149.04      119.63     60.89 o 
   9   7 -23      130.37      205.65     78.98 o 
  -9   8 -23       61.03       65.95     40.24 o 
  -8   8 -23        9.65       96.36     36.86 o 
  -7   8 -23       46.22      153.23     48.31 o 
  -6   8 -23       22.60       21.67     28.80 o 
  -5   8 -23      442.13      426.42     53.92 o 
  -4   8 -23      251.34      200.41     47.17 o 
  -3   8 -23       37.67       14.11     24.28 o 
  -2   8 -23      519.70      539.12     56.93 o 
  -1   8 -23        6.97      -28.31     28.31 o 
   0   8 -23     1686.65     1593.21     81.28 o 
   1   8 -23       77.64       32.11     21.81 o 
   2   8 -23      117.73      102.50     41.34 o 
   3   8 -23      162.40       72.88     28.77 o 
   4   8 -23     1753.81     1571.79    147.49 o 
   5   8 -23       92.04       32.46     43.51 o 
   6   8 -23       41.56       34.47     47.53 o 
   7   8 -23       28.45       15.37     46.39 o 
   8   8 -23      155.80      160.98     73.53 o 
   9   8 -23       39.95       38.63     60.32 o 
  10   8 -23        8.65       -2.58     59.45 o 
  -9   9 -23       20.27       58.55    100.42 o 
  -8   9 -23      184.48      280.51     63.09 o 
  -7   9 -23       78.20      185.93     57.30 o 
  -6   9 -23       89.20       61.81     43.73 o 
  -5   9 -23       82.60       47.56     28.98 o 
  -4   9 -23       45.76       -9.51     37.27 o 
  -3   9 -23       16.73       25.45     30.59 o 
  -2   9 -23        1.66        3.90     24.67 o 
  -1   9 -23       20.83       25.14     23.80 o 
   0   9 -23       75.14       49.25     49.32 o 
   1   9 -23       33.77       53.91     30.33 o 
   2   9 -23       67.43       89.87     31.69 o 
   3   9 -23       76.88       57.02     34.93 o 
   4   9 -23      207.21       87.74     59.45 o 
   5   9 -23       32.15       66.20     55.43 o 
   6   9 -23      173.75      151.65     70.80 o 
   7   9 -23       39.57       -1.29     47.97 o 
   8   9 -23      137.14       75.11     65.92 o 
   9   9 -23       36.71       97.94     80.28 o 
  10   9 -23       46.94       86.45     76.26 o 
  -8  10 -23       34.54      131.46     98.44 o 
  -7  10 -23       13.75       75.18     41.15 o 
  -6  10 -23      202.82      150.18     70.30 o 
  -5  10 -23      236.22      313.81     52.04 o 
  -4  10 -23       87.36       96.55     40.81 o 
  -3  10 -23      164.52      209.36     43.23 o 
  -2  10 -23       29.23       -2.40     26.43 o 
  -1  10 -23       35.72       30.72     32.19 o 
   0  10 -23       96.38       58.80     32.92 o 
   1  10 -23      119.11      145.75     39.02 o 
   2  10 -23      157.24      184.82     41.88 o 
   3  10 -23       56.02       21.11     33.71 o 
   4  10 -23      720.14      597.95     84.55 o 
   5  10 -23       13.21       36.76     50.69 o 
   6  10 -23     1245.61     1419.99    169.31 o 
   7  10 -23        3.31      -10.63     48.40 o 
   8  10 -23       43.65       39.64     62.61 o 
   9  10 -23      673.53      668.21    138.01 o 
  -7  11 -23       20.98      -67.93     67.93 o 
  -6  11 -23      144.30      272.34     61.21 o 
  -5  11 -23      303.45      252.15     60.61 o 
  -4  11 -23       63.79      131.68     37.80 o 
  -3  11 -23       39.23       -6.69     42.30 o 
  -2  11 -23       32.67       65.60     31.63 o 
  -1  11 -23       27.70       23.54     30.81 o 
   0  11 -23      258.18      249.05     47.84 o 
   1  11 -23       89.19      104.99     36.49 o 
   2  11 -23       29.93       33.70     34.51 o 
   3  11 -23       55.10       29.17     39.29 o 
   4  11 -23       53.66       59.57     41.52 o 
   5  11 -23       12.51       18.96     58.88 o 
   6  11 -23      148.43      126.95     81.14 o 
   7  11 -23      152.19      120.06     78.70 o 
   8  11 -23      170.97      229.05     95.93 o 
  -6  12 -23       18.66       10.05     91.33 o 
  -5  12 -23        1.02       18.28     35.26 o 
  -4  12 -23      105.03       71.69     41.78 o 
  -3  12 -23       17.43       39.91     49.90 o 
  -2  12 -23      166.23      167.64     45.82 o 
  -1  12 -23      424.63      510.72     93.88 o 
   0  12 -23     1485.77     1564.40     99.43 o 
   1  12 -23      223.16      170.70     44.86 o 
   2  12 -23        2.79      -31.43     54.71 o 
   3  12 -23       70.78       31.15     36.40 o 
   4  12 -23       70.33       95.85     42.28 o 
   5  12 -23       76.19       71.61     42.10 o 
   6  12 -23       14.72       72.09     67.93 o 
   7  12 -23       98.88       70.22     76.11 o 
  -4  13 -23        3.90       44.59     41.41 o 
  -3  13 -23      273.66      259.37     55.01 o 
  -2  13 -23      270.86      237.57     53.86 o 
  -1  13 -23       42.48       49.45     49.17 o 
   0  13 -23      219.25      190.69     50.95 o 
   1  13 -23       83.84      139.52     53.51 o 
   2  13 -23       81.66       71.30     45.69 o 
   3  13 -23       29.21       44.26     52.99 o 
   4  13 -23       21.47       51.64     42.49 o 
   5  13 -23       20.23       49.41     43.59 o 
  -2  14 -23       43.80      -72.09     72.09 o 
  -1  14 -23        8.88       29.95     36.85 o 
   0  14 -23       38.63       22.72     36.30 o 
   1  14 -23       32.80       -5.01     37.70 o 
   2  14 -23      195.85      220.05     65.34 o 
 -12   0 -22       27.61      -47.10     79.42 o 
 -10   0 -22       65.56       95.79     74.10 o 
  -8   0 -22       14.25      117.30     57.59 o 
  -6   0 -22       31.13       34.61     35.79 o 
  -4   0 -22    14293.08    13813.44    301.30 o 
  -2   0 -22     1186.55     1090.59     49.09 o 
   0   0 -22     2830.99     3027.64     76.61 o 
   2   0 -22      288.73      315.37     26.97 o 
   4   0 -22    12800.23    12802.63    222.49 o 
   6   0 -22      222.87      207.07     30.81 o 
 -12   1 -22       13.18       33.28     59.38 o 
 -11   1 -22        5.24       -8.50     52.68 o 
 -10   1 -22        8.16       12.33     43.90 o 
  -9   1 -22      154.99      175.23     38.78 o 
  -8   1 -22      284.86      312.91     42.08 o 
  -7   1 -22       54.25       41.98     27.38 o 
  -6   1 -22       50.29       46.68     26.64 o 
  -5   1 -22      431.18      330.91     34.78 o 
  -4   1 -22      858.55      829.55     33.14 o 
  -3   1 -22      331.66      315.94     18.30 o 
  -2   1 -22       92.36       98.26     13.38 o 
  -1   1 -22      325.05      324.49     18.52 o 
   0   1 -22      549.43      585.42     29.12 o 
   1   1 -22      358.07      386.05     19.91 o 
   2   1 -22      391.54      442.20     22.65 o 
   3   1 -22      120.91       97.44     15.76 o 
   4   1 -22      555.61      580.67     26.58 o 
   5   1 -22        2.56       13.44     11.16 o 
   6   1 -22      739.09      661.36     55.97 o 
   7   1 -22      101.60      123.79     44.66 o 
 -12   2 -22      126.38      136.22     66.92 o 
 -11   2 -22        8.88        0.22     76.83 o 
 -10   2 -22       93.99      198.59     51.73 o 
  -9   2 -22      192.25      292.21     40.88 o 
  -8   2 -22       55.56       78.36     24.75 o 
  -7   2 -22        7.10        7.07     18.89 o 
  -6   2 -22     4615.55     4341.68     98.05 o 
  -5   2 -22     1129.87     1149.53     55.97 o 
  -4   2 -22      339.16      340.07     30.38 o 
  -3   2 -22        9.68       19.24     10.63 o 
  -2   2 -22       49.26       49.13     11.58 o 
  -1   2 -22       65.40       83.19     11.73 o 
   0   2 -22        2.83       -3.67     12.08 o 
   1   2 -22      114.29      120.06     11.96 o 
   2   2 -22       22.19        9.28      8.41 o 
   3   2 -22      265.46      311.77     19.57 o 
   4   2 -22       77.48       54.29     13.71 o 
   5   2 -22     3089.53     2955.02     68.62 o 
   6   2 -22     4474.86     4079.97    143.43 o 
   7   2 -22       14.36       55.58     38.92 o 
 -11   3 -22      321.34      318.28     61.32 o 
 -10   3 -22      141.56      118.65     47.16 o 
  -9   3 -22       19.03       27.93     36.21 o 
  -8   3 -22       71.76       72.73     24.87 o 
  -7   3 -22      160.75      219.27     30.53 o 
  -6   3 -22      143.05      150.28     25.59 o 
  -5   3 -22     1155.12     1123.32     47.04 o 
  -4   3 -22      159.85      196.52     21.92 o 
  -3   3 -22      462.98      461.68     24.23 o 
  -2   3 -22       99.44       86.05     13.98 o 
  -1   3 -22      276.42      286.78     19.93 o 
   0   3 -22       86.74       83.22     12.89 o 
   1   3 -22        3.82       18.91      8.56 o 
   2   3 -22       75.72      107.99     17.81 o 
   3   3 -22     1017.95     1075.16     44.35 o 
   4   3 -22      643.13      668.07     37.85 o 
   5   3 -22      312.15      332.71     40.48 o 
   6   3 -22      213.13      207.37     57.16 o 
   7   3 -22       45.81       28.43     39.06 o 
   8   3 -22      127.45      160.27     58.16 o 
 -11   4 -22      100.12      215.20     70.12 o 
 -10   4 -22       53.02       41.75     33.79 o 
  -9   4 -22       21.58       56.58     35.58 o 
  -8   4 -22      112.13      123.84     40.21 o 
  -7   4 -22      801.00      770.59     53.29 o 
  -6   4 -22      305.73      359.40     38.55 o 
  -5   4 -22      434.95      397.93     32.53 o 
  -4   4 -22     2211.03     2106.10     61.14 o 
  -3   4 -22      697.21      799.52     38.09 o 
  -2   4 -22       50.37       38.21     12.48 o 
  -1   4 -22      181.50      234.18     23.10 o 
   0   4 -22       39.42       43.60     12.96 o 
   1   4 -22       27.59       20.61     12.22 o 
   2   4 -22      812.18      789.75     34.48 o 
   3   4 -22      264.71      230.23     25.94 o 
   4   4 -22     1772.70     1683.04     64.19 o 
   5   4 -22     1731.50     1600.25     68.38 o 
   6   4 -22      413.20      395.07     77.84 o 
   7   4 -22      584.12      431.40     82.86 o 
   8   4 -22      558.06      654.56     96.50 o 
 -11   5 -22      228.12      240.57     60.48 o 
 -10   5 -22      183.57      184.47     45.91 o 
  -9   5 -22      121.68      173.84     44.09 o 
  -8   5 -22       51.04       14.38     29.74 o 
  -7   5 -22        4.00       22.33     20.95 o 
  -6   5 -22      212.69      224.65     33.66 o 
  -5   5 -22      172.44      123.56     33.13 o 
  -4   5 -22      718.45      757.00     58.00 o 
  -3   5 -22        0.63       -3.30     12.85 o 
  -2   5 -22        8.05        2.74     11.28 o 
  -1   5 -22      224.80      231.00     23.78 o 
   0   5 -22      238.15      242.04     24.21 o 
   1   5 -22       14.39       17.48     14.77 o 
   2   5 -22      525.72      459.35     39.06 o 
   3   5 -22      126.28      109.29     27.79 o 
   4   5 -22      267.77      239.20     34.06 o 
   5   5 -22       21.93       18.38     35.33 o 
   6   5 -22      275.54      166.59     58.59 o 
   7   5 -22      197.49      148.78     57.87 o 
   8   5 -22        1.91      -10.91     37.48 o 
   9   5 -22       28.44       36.48     52.56 o 
 -11   6 -22        2.19       35.42     33.81 o 
 -10   6 -22      216.33      259.00     54.17 o 
  -9   6 -22      256.59      196.72     46.20 o 
  -8   6 -22      506.47      552.77     63.36 o 
  -7   6 -22     1481.15     1524.97     71.34 o 
  -6   6 -22       60.25       78.61     28.48 o 
  -5   6 -22       69.51       60.45     27.06 o 
  -4   6 -22     1553.65     1511.44     77.41 o 
  -3   6 -22      159.32      133.43     32.85 o 
  -2   6 -22      225.50      214.77     37.11 o 
  -1   6 -22      286.50      293.91     32.49 o 
   0   6 -22      256.08      267.22     31.73 o 
   1   6 -22      414.90      349.86     36.37 o 
   2   6 -22     1341.27     1401.71     60.35 o 
   3   6 -22      393.94      388.41     49.75 o 
   4   6 -22     1355.04     1249.34     86.45 o 
   5   6 -22      380.77      373.95     81.14 o 
   6   6 -22      343.35      332.16     79.85 o 
   7   6 -22      346.58      292.24     77.55 o 
   8   6 -22       71.36       25.56     48.25 o 
   9   6 -22       12.22       27.00     48.11 o 
 -10   7 -22      203.19      212.85     53.04 o 
  -9   7 -22       79.44       55.50     38.23 o 
  -8   7 -22      729.65      703.84     71.46 o 
  -7   7 -22      193.01      130.78     38.29 o 
  -6   7 -22      126.40      132.50     35.85 o 
  -5   7 -22       50.02       75.67     29.91 o 
  -4   7 -22      491.48      513.56     53.35 o 
  -3   7 -22      155.98      168.42     33.86 o 
  -2   7 -22      379.04      415.26     48.47 o 
  -1   7 -22      162.19      175.85     35.22 o 
   0   7 -22      285.95      330.72     36.32 o 
   1   7 -22      179.44      180.03     29.76 o 
   2   7 -22        7.73       12.13     17.33 o 
   3   7 -22      170.73      193.70     41.89 o 
   4   7 -22        5.14       46.39     41.50 o 
   5   7 -22       37.13       70.22     47.25 o 
   6   7 -22        6.13       -2.58     38.49 o 
   7   7 -22      143.40      236.95     77.12 o 
   8   7 -22      171.92      101.82     61.18 o 
   9   7 -22       60.33       81.57     59.31 o 
  10   7 -22       13.38       -4.16     57.87 o 
 -10   8 -22       14.19       58.14     53.21 o 
  -9   8 -22       87.16       66.46    101.60 o 
  -8   8 -22      482.45      421.74    104.08 o 
  -7   8 -22       12.55       16.51     36.42 o 
  -6   8 -22       53.89       69.52     35.03 o 
  -5   8 -22       32.01       31.85     29.02 o 
  -4   8 -22      215.53      124.75     34.66 o 
  -3   8 -22      229.88      147.59     35.91 o 
  -2   8 -22       98.55       73.43     28.22 o 
  -1   8 -22      226.89      229.52     40.98 o 
   0   8 -22      539.59      501.68     43.37 o 
   1   8 -22       40.17       21.63     21.44 o 
   2   8 -22        5.23       13.30     20.30 o 
   3   8 -22        0.53      -21.78     21.78 o 
   4   8 -22      541.65      458.11     95.07 o 
   5   8 -22      909.04      839.24    120.34 o 
   6   8 -22       32.31      -14.79     40.64 o 
   7   8 -22       30.46        8.19     45.81 o 
   8   8 -22      164.68      200.76     79.70 o 
   9   8 -22       48.20      -17.09     51.70 o 
  10   8 -22      349.78      311.77    102.11 o 
  -9   9 -22      162.39      144.02     43.62 o 
  -8   9 -22       49.64      136.81     47.23 o 
  -7   9 -22      125.37       93.78     54.00 o 
  -6   9 -22       71.32      128.77     51.02 o 
  -5   9 -22      255.28      305.19     48.85 o 
  -4   9 -22       79.53       50.12     27.61 o 
  -3   9 -22        4.89       19.44     23.94 o 
  -2   9 -22      167.97      140.92     37.04 o 
  -1   9 -22        9.92        1.62     23.86 o 
   0   9 -22      182.82      144.33     36.70 o 
   1   9 -22      175.27      189.81     31.32 o 
   2   9 -22      164.57      110.03     34.52 o 
   3   9 -22        6.03      -20.72     22.66 o 
   4   9 -22      157.55       84.44     55.58 o 
   5   9 -22       11.96       24.56     46.39 o 
   6   9 -22      254.23      217.42     77.26 o 
   7   9 -22       51.17       48.40     57.16 o 
   8   9 -22      139.47      116.04     73.24 o 
   9   9 -22        2.18      -21.25     57.01 o 
  10   9 -22      109.84      154.38     89.90 o 
  -8  10 -22       23.42      -74.96     74.96 o 
  -7  10 -22      122.17      133.22     68.00 o 
  -6  10 -22      172.06      274.25    102.03 o 
  -5  10 -22       21.99       31.74     28.84 o 
  -4  10 -22       94.27       81.55     34.80 o 
  -3  10 -22      417.72      498.01     60.37 o 
  -2  10 -22       28.64        8.29     29.32 o 
  -1  10 -22      642.15      644.47     64.40 o 
   0  10 -22      155.79      139.04     46.38 o 
   1  10 -22       76.58       29.89     27.13 o 
   2  10 -22      180.74      192.44     42.74 o 
   3  10 -22       23.42        3.93     29.01 o 
   4  10 -22       91.82       85.73     54.43 o 
   5  10 -22       15.34       -4.88     40.21 o 
   6  10 -22        8.90       28.15     54.14 o 
   7  10 -22       56.19       91.62     63.33 o 
   8  10 -22      540.29      705.26    137.29 o 
   9  10 -22       67.26       13.79     62.61 o 
  -7  11 -22      123.13      101.72    166.30 o 
  -6  11 -22      123.50      159.91     52.13 o 
  -5  11 -22      454.29      395.47     73.60 o 
  -4  11 -22      206.90      201.41     48.62 o 
  -3  11 -22      210.76      155.52     62.59 o 
  -2  11 -22       25.37        7.39     27.59 o 
  -1  11 -22       16.52       23.71     29.65 o 
   0  11 -22       43.34       35.46     29.34 o 
   1  11 -22      481.94      492.17     60.04 o 
   2  11 -22       58.13       11.46     31.14 o 
   3  11 -22      199.24      186.11     52.42 o 
   4  11 -22       46.55       48.18     37.34 o 
   5  11 -22       30.91        7.32     48.40 o 
   6  11 -22       85.33      186.12     78.98 o 
   7  11 -22       35.60      135.13     78.27 o 
   8  11 -22        5.76      -43.08     59.02 o 
  -6  12 -22       66.41       75.21    171.18 o 
  -5  12 -22      196.26      189.28     85.73 o 
  -4  12 -22       17.85       24.98     31.29 o 
  -3  12 -22        1.29       29.08     32.12 o 
  -2  12 -22       22.52       34.85     37.62 o 
  -1  12 -22       38.71        8.06     28.83 o 
   0  12 -22      298.56      262.56     50.42 o 
   1  12 -22      527.48      568.20     66.56 o 
   2  12 -22       24.28       40.11     33.90 o 
   3  12 -22        2.77       13.08     37.23 o 
   4  12 -22        1.01      -13.47     33.45 o 
   5  12 -22      588.78      621.00     92.77 o 
   6  12 -22      141.49       81.28     72.95 o 
   7  12 -22        0.40      -40.64     54.14 o 
  -5  13 -22       55.04      103.77     45.88 o 
  -4  13 -22       30.43       53.83     77.26 o 
  -3  13 -22      156.05       61.01     38.89 o 
  -2  13 -22      112.67      119.14     53.05 o 
  -1  13 -22      120.90       99.34     38.35 o 
   0  13 -22      318.86      231.89     50.80 o 
   1  13 -22      265.84      391.28     76.94 o 
   2  13 -22       48.53        0.44     34.40 o 
   3  13 -22      184.10      116.77     49.62 o 
   4  13 -22       32.67       41.69     42.09 o 
   5  13 -22       34.56        1.11     37.46 o 
   6  13 -22       33.03       20.39     46.53 o 
  -2  14 -22       48.61       54.31     38.38 o 
  -1  14 -22       90.90       94.67     55.30 o 
   0  14 -22      224.59      173.98     49.26 o 
   1  14 -22      191.71      241.73     67.38 o 
   2  14 -22       32.60       51.85     43.43 o 
   3  14 -22      210.02       43.18     78.98 o 
 -11   0 -21       16.15       -9.91     76.83 o 
  -9   0 -21      197.52      150.64     68.14 o 
  -7   0 -21     1008.40     1015.71    102.03 o 
  -5   0 -21     4323.74     4194.88    225.75 o 
  -3   0 -21      795.19      789.85     37.83 o 
  -1   0 -21      300.27      321.02     22.70 o 
   1   0 -21     1709.33     1705.77     53.65 o 
   3   0 -21      298.79      346.93     32.73 o 
   5   0 -21     4380.94     4262.38     98.90 o 
   7   0 -21      240.35      205.22     61.32 o 
 -12   1 -21       11.46      -53.30     53.30 o 
 -11   1 -21        7.54      -17.03     51.78 o 
 -10   1 -21       26.90      122.77     48.81 o 
  -9   1 -21       44.01       72.42     31.81 o 
  -8   1 -21       22.00       18.53     26.88 o 
  -7   1 -21      111.90      107.75     25.02 o 
  -6   1 -21      122.99      109.99     23.82 o 
  -5   1 -21      223.50      228.55     28.73 o 
  -4   1 -21     1677.19     1692.23     37.80 o 
  -3   1 -21      595.76      571.59     23.81 o 
  -2   1 -21      300.98      357.32     18.92 o 
  -1   1 -21     1057.48     1101.47     29.67 o 
   0   1 -21      453.48      490.27     35.86 o 
   1   1 -21      913.94      920.46     25.37 o 
   2   1 -21       32.17       14.34      9.58 o 
   3   1 -21       87.80       80.52     14.70 o 
   4   1 -21      255.09      266.58     19.71 o 
   5   1 -21      370.19      331.78     20.81 o 
   6   1 -21       22.98       32.39     12.61 o 
   7   1 -21        3.34      -26.28     26.28 o 
 -12   2 -21       62.62       81.83     60.92 o 
 -11   2 -21       67.32      101.08     91.98 o 
 -10   2 -21       25.96       30.19     39.19 o 
  -9   2 -21      116.34      178.51     35.98 o 
  -8   2 -21        6.24        2.02     18.98 o 
  -7   2 -21      113.09      130.67     25.43 o 
  -6   2 -21     2226.68     2267.42     90.89 o 
  -5   2 -21      425.20      453.33     29.99 o 
  -4   2 -21      558.05      554.69     25.69 o 
  -3   2 -21      536.40      560.99     24.35 o 
  -2   2 -21     2077.77     2181.84     43.91 o 
  -1   2 -21     3537.03     3491.68     57.15 o 
   0   2 -21        8.02        2.33      8.34 o 
   1   2 -21       66.14       54.27      9.08 o 
   2   2 -21      279.19      283.92     16.51 o 
   3   2 -21      309.65      324.64     34.83 o 
   4   2 -21       81.57       80.93     13.52 o 
   5   2 -21     1294.29     1282.54     43.13 o 
   6   2 -21     2040.24     2123.21     73.44 o 
   7   2 -21      148.66      163.28     53.71 o 
 -12   3 -21      101.28       58.99     62.08 o 
 -11   3 -21      149.24      224.95     56.50 o 
 -10   3 -21       55.38      129.35    106.17 o 
  -9   3 -21       46.96       37.14     37.53 o 
  -8   3 -21       72.65       78.31     22.97 o 
  -7   3 -21        1.19       18.59     18.34 o 
  -6   3 -21      313.13      314.84     31.61 o 
  -5   3 -21      749.75      742.98     39.62 o 
  -4   3 -21       60.14       67.41     18.57 o 
  -3   3 -21      258.03      269.85     19.65 o 
  -2   3 -21      172.70      177.17     15.42 o 
  -1   3 -21      414.38      404.89     21.95 o 
   0   3 -21       78.73       76.17     12.20 o 
   1   3 -21      409.69      432.40     32.50 o 
   2   3 -21      303.72      298.54     15.36 o 
   3   3 -21      191.70      218.62     26.47 o 
   4   3 -21       58.58       53.65     16.35 o 
   5   3 -21       49.95       44.32     17.57 o 
   6   3 -21        8.50       -8.78     26.44 o 
   7   3 -21      190.48      119.05     50.84 o 
   8   3 -21      120.92      144.61     51.12 o 
 -11   4 -21       26.13       66.82     57.06 o 
 -10   4 -21      295.23      285.27     45.10 o 
  -9   4 -21        8.13      -27.30     28.30 o 
  -8   4 -21      518.51      399.01     37.51 o 
  -7   4 -21       29.60       43.20     22.24 o 
  -6   4 -21      159.94      163.33     25.61 o 
  -5   4 -21     1390.98     1330.27     45.07 o 
  -4   4 -21      967.65      960.28     42.24 o 
  -3   4 -21     2832.49     2760.92     69.83 o 
  -2   4 -21      620.91      603.38     27.81 o 
  -1   4 -21      674.58      673.03     26.50 o 
   0   4 -21      150.79      177.53     15.49 o 
   1   4 -21      255.92      286.38     22.66 o 
   2   4 -21      156.50      175.81     21.05 o 
   3   4 -21       40.92       37.36     13.65 o 
   4   4 -21      584.56      487.56     38.34 o 
   5   4 -21      312.33      319.25     31.47 o 
   6   4 -21      436.80      415.89     77.69 o 
   7   4 -21       16.44       63.33     46.82 o 
   8   4 -21       17.46       30.44     38.77 o 
 -11   5 -21      229.18      216.05     74.31 o 
 -10   5 -21        2.68       21.14     32.62 o 
  -9   5 -21      135.88      149.05     41.66 o 
  -8   5 -21       26.61       84.62     32.73 o 
  -7   5 -21      105.25       97.71     35.94 o 
  -6   5 -21       15.14        6.25     25.45 o 
  -5   5 -21       12.55       30.74     18.99 o 
  -4   5 -21      218.39      208.25     27.27 o 
  -3   5 -21      458.16      425.03     35.00 o 
  -2   5 -21      174.00      197.02     29.01 o 
  -1   5 -21       83.53       80.74     18.37 o 
   0   5 -21       76.54       64.95     14.95 o 
   1   5 -21       96.90       68.17     15.61 o 
   2   5 -21     1283.91     1263.96     54.93 o 
   3   5 -21      142.56       94.49     25.84 o 
   4   5 -21      326.12      276.15     36.09 o 
   5   5 -21      238.10      170.77     67.21 o 
   6   5 -21      532.49      567.68     89.75 o 
   7   5 -21      185.62      137.43     57.16 o 
   8   5 -21       75.22      151.51     61.32 o 
   9   5 -21       28.88       31.16     46.82 o 
 -11   6 -21       62.45       52.95     38.12 o 
 -10   6 -21       60.58       80.21     40.69 o 
  -9   6 -21       40.69       78.30     36.76 o 
  -8   6 -21      174.98      213.07     44.08 o 
  -7   6 -21      404.08      388.08     42.78 o 
  -6   6 -21       64.18       80.99     25.03 o 
  -5   6 -21       60.43       56.90     27.87 o 
  -4   6 -21        8.99       14.62     22.55 o 
  -3   6 -21     1728.87     1613.21     76.09 o 
  -2   6 -21      172.56      122.29     31.36 o 
  -1   6 -21     1272.42     1255.94     54.76 o 
   0   6 -21     1529.33     1429.28     58.81 o 
   1   6 -21       88.66       75.87     24.16 o 
   2   6 -21      113.88       60.76     23.24 o 
   3   6 -21     9485.98     8863.85    204.21 o 
   4   6 -21     2246.45     2058.20    145.76 o 
   5   6 -21      263.96      235.09     69.22 o 
   6   6 -21      604.90      704.11    102.68 o 
   7   6 -21      202.51      151.65     60.60 o 
   8   6 -21      256.43      132.84     62.61 o 
   9   6 -21       55.48       79.85     54.57 o 
 -10   7 -21       84.99      153.47     45.77 o 
  -9   7 -21       35.90       72.08     36.03 o 
  -8   7 -21       52.96       93.25     34.14 o 
  -7   7 -21      273.34      312.47     55.85 o 
  -6   7 -21       33.64       57.14     25.38 o 
  -5   7 -21       17.02       29.04     23.79 o 
  -4   7 -21        4.90       -7.10     19.32 o 
  -3   7 -21     1294.79     1231.56     71.21 o 
  -2   7 -21      215.69      265.95     56.96 o 
  -1   7 -21      241.20      220.13     30.76 o 
   0   7 -21       54.02       63.24     22.10 o 
   1   7 -21      261.34      234.43     32.06 o 
   2   7 -21       87.82       85.25     24.14 o 
   3   7 -21      410.97      451.90     46.77 o 
   4   7 -21       25.66       -4.88     26.57 o 
   5   7 -21      214.41      171.04     63.04 o 
   6   7 -21       78.39       83.72     52.13 o 
   7   7 -21       93.13       45.24     47.68 o 
   8   7 -21      107.97      265.96     80.99 o 
   9   7 -21       80.80       93.63     61.89 o 
  10   7 -21       18.84      -34.61     52.85 o 
 -10   8 -21        4.95       50.73     60.09 o 
  -9   8 -21       13.76       54.38     36.04 o 
  -8   8 -21       30.89       73.87     40.22 o 
  -7   8 -21      231.90      210.91     45.98 o 
  -6   8 -21      224.00      261.81     44.33 o 
  -5   8 -21      316.36      346.18     48.90 o 
  -4   8 -21        9.77      -18.72     22.86 o 
  -3   8 -21       22.61       30.47     22.38 o 
  -2   8 -21      842.87      688.94     59.53 o 
  -1   8 -21       35.77       30.17     22.62 o 
   0   8 -21      146.02      147.28     28.30 o 
   1   8 -21      810.07      724.12     50.45 o 
   2   8 -21      125.77      122.44     28.06 o 
   3   8 -21       15.79      -12.68     29.01 o 
   4   8 -21       98.30      190.42     68.21 o 
   5   8 -21       39.91       55.86     51.12 o 
   6   8 -21       21.62       -5.74     41.07 o 
   7   8 -21       18.94       92.63     58.30 o 
   8   8 -21      269.41      397.51     99.52 o 
   9   8 -21      186.85      238.39     86.16 o 
  10   8 -21        5.27       16.80     59.74 o 
  -9   9 -21       19.20       44.71     47.09 o 
  -8   9 -21      175.40      233.58     72.42 o 
  -7   9 -21      315.80      327.13     53.29 o 
  -6   9 -21      268.05      222.45    143.11 o 
  -5   9 -21      151.51      113.45     35.65 o 
  -4   9 -21       64.44       71.65     31.81 o 
  -3   9 -21        4.15       -8.30     22.28 o 
  -2   9 -21      493.28      441.89     65.66 o 
  -1   9 -21       28.28       26.76     27.82 o 
   0   9 -21      564.58      542.85     65.57 o 
   1   9 -21      177.46      200.75     32.83 o 
   2   9 -21        0.52        9.48     23.80 o 
   3   9 -21      151.52      120.67     35.05 o 
   4   9 -21       72.39       71.80     48.25 o 
   5   9 -21      174.05      242.12     77.26 o 
   6   9 -21      177.57      144.61     65.20 o 
   7   9 -21       18.68       45.24     59.88 o 
   8   9 -21       45.75      153.80     74.68 o 
   9   9 -21      134.26      205.36     87.03 o 
  10   9 -21        7.80       52.13     72.38 o 
  -9  10 -21       78.29      -80.71     80.71 o 
  -8  10 -21       54.21       57.74     38.59 o 
  -7  10 -21       44.29       31.05     45.60 o 
  -6  10 -21      362.10      405.47    107.06 o 
  -5  10 -21      538.51      485.88     76.32 o 
  -4  10 -21      142.04      123.40     38.49 o 
  -3  10 -21       97.79      131.09     35.91 o 
  -2  10 -21      133.05      154.94     37.07 o 
  -1  10 -21     1137.12     1274.43     89.74 o 
   0  10 -21      638.28      711.81    133.45 o 
   1  10 -21     1213.73     1133.25    148.37 o 
   2  10 -21       92.23       52.98     31.92 o 
   3  10 -21      690.04      665.11     83.19 o 
   4  10 -21       31.18       22.40     42.22 o 
   5  10 -21       88.24      115.46     64.19 o 
   6  10 -21      151.82      102.82     64.48 o 
   7  10 -21        9.73      -31.88     47.10 o 
   8  10 -21       50.36       63.33     68.64 o 
   9  10 -21      210.52      311.49    104.12 o 
  -8  11 -21       21.88       90.51    140.59 o 
  -7  11 -21       26.00       77.41     74.89 o 
  -6  11 -21       63.74      150.17     84.01 o 
  -5  11 -21      175.93      205.06     59.71 o 
  -4  11 -21      459.17      329.32     51.14 o 
  -3  11 -21      219.17      258.12     48.74 o 
  -2  11 -21       42.06       44.87     32.44 o 
  -1  11 -21       51.97       54.46     29.33 o 
   0  11 -21       14.75        9.56     23.85 o 
   1  11 -21       20.01       11.28     25.67 o 
   2  11 -21      138.05      130.58     37.76 o 
   3  11 -21      131.04      131.12     74.75 o 
   4  11 -21        0.04        1.61     30.81 o 
   5  11 -21        2.77        5.60     50.69 o 
   6  11 -21       14.99        8.76     53.57 o 
   7  11 -21      303.06      307.18    104.40 o 
   8  11 -21      189.15      314.50    106.27 o 
  -7  12 -21       65.89      106.70    103.40 o 
  -6  12 -21        4.66       59.29     73.53 o 
  -5  12 -21       20.45      125.54     49.47 o 
  -4  12 -21      239.68      278.28     48.01 o 
  -3  12 -21     1061.70      984.64     83.15 o 
  -2  12 -21      136.22      192.76     42.76 o 
  -1  12 -21       14.47        3.63     34.67 o 
   0  12 -21      109.10      123.82     39.99 o 
   1  12 -21      771.75      739.07     71.15 o 
   2  12 -21      143.78      101.93     43.08 o 
   3  12 -21       10.90       54.74     38.04 o 
   4  12 -21      384.79      407.73     75.84 o 
   5  12 -21      115.75       41.24     38.89 o 
   6  12 -21        1.15       -6.46     49.54 o 
   7  12 -21       44.03      -38.06     56.15 o 
  -5  13 -21       70.13      143.33     50.48 o 
  -4  13 -21       28.37       98.03     49.33 o 
  -3  13 -21       60.36       31.12     69.23 o 
  -2  13 -21       52.74      116.24     39.70 o 
  -1  13 -21       44.52        6.83     26.59 o 
   0  13 -21       75.47       27.35     32.49 o 
   1  13 -21       99.43      137.60     42.26 o 
   2  13 -21       17.65       17.87     35.80 o 
   3  13 -21       41.77       54.82     42.48 o 
   4  13 -21       18.18       34.00     38.79 o 
   5  13 -21       35.57       90.24     48.21 o 
   6  13 -21       60.73       -4.45     57.87 o 
  -3  14 -21       28.36       50.42     34.42 o 
  -2  14 -21       60.80      105.48     39.94 o 
  -1  14 -21       16.65       38.10     44.18 o 
   0  14 -21      173.36      107.12     53.35 o 
   1  14 -21      291.72      358.18     87.10 o 
   2  14 -21       11.47       31.23     37.51 o 
   3  14 -21        4.22       26.80     36.57 o 
   4  14 -21       62.55       45.61     41.67 o 
 -12   0 -20      146.78      309.91    110.00 o 
 -10   0 -20      201.91      123.65     77.98 o 
  -8   0 -20      157.48      193.08     49.74 o 
  -6   0 -20      134.42      153.56     30.77 o 
  -4   0 -20     3234.81     3229.49    122.37 o 
  -2   0 -20     1291.12     1412.00     53.77 o 
   0   0 -20       15.11       30.60     10.53 o 
   2   0 -20       20.78       -1.77     13.46 o 
   4   0 -20      621.76      610.05     34.79 o 
   6   0 -20     4996.09     5005.00    129.27 o 
 -12   1 -20       13.76        6.57     53.93 o 
 -11   1 -20       51.41      126.07     64.34 o 
 -10   1 -20      113.78       52.56     44.55 o 
  -9   1 -20       99.46      105.64     31.76 o 
  -8   1 -20      328.90      398.47     36.61 o 
  -7   1 -20      172.23      178.43     26.96 o 
  -6   1 -20       67.65       77.64     20.99 o 
  -5   1 -20      335.27      279.00     27.49 o 
  -4   1 -20      528.73      510.87     29.03 o 
  -3   1 -20     1719.87     1654.07     38.49 o 
  -2   1 -20      171.57      188.64     14.60 o 
  -1   1 -20      556.44      599.10     23.37 o 
   0   1 -20       46.30       34.03      9.12 o 
   1   1 -20      298.62      291.53     17.83 o 
   2   1 -20        8.69       -4.91      8.60 o 
   3   1 -20       94.57       89.55     16.07 o 
   4   1 -20      726.67      670.08     26.90 o 
   5   1 -20       64.83       51.17     11.29 o 
   6   1 -20      220.53      227.43     22.64 o 
   7   1 -20      104.77       53.01     23.90 o 
 -12   2 -20        2.45      -13.41     53.72 o 
 -11   2 -20      153.29      138.10     63.29 o 
 -10   2 -20      415.06      452.25     60.69 o 
  -9   2 -20      291.02      270.79     40.08 o 
  -8   2 -20        1.21       39.07     20.89 o 
  -7   2 -20      742.57      731.56     42.88 o 
  -6   2 -20     1128.14     1290.14     57.02 o 
  -5   2 -20     1059.74     1057.43     36.73 o 
  -4   2 -20      138.62      124.52     15.10 o 
  -3   2 -20      909.70      850.38     28.34 o 
  -2   2 -20     2277.80     2384.62     45.63 o 
  -1   2 -20     2188.74     2232.13     42.34 o 
   0   2 -20       15.92       22.43      7.36 o 
   1   2 -20      172.63      175.46     15.75 o 
   2   2 -20      510.73      508.77     19.79 o 
   3   2 -20      272.53      299.28     18.37 o 
   4   2 -20     1715.46     1690.86     40.48 o 
   5   2 -20     4494.76     4462.56     71.20 o 
   6   2 -20     2829.33     2772.80     71.66 o 
   7   2 -20      500.94      353.73     51.04 o 
   8   2 -20      212.76       92.20     45.52 o 
 -12   3 -20       30.38      -45.28     45.28 o 
 -11   3 -20      105.28       44.15     44.53 o 
 -10   3 -20        9.53        6.80     26.51 o 
  -9   3 -20       77.08       83.48     31.95 o 
  -8   3 -20       92.18       68.68     22.82 o 
  -7   3 -20      347.31      412.39     39.91 o 
  -6   3 -20       70.94       65.56     20.72 o 
  -5   3 -20      144.68       93.70     17.21 o 
  -4   3 -20      412.34      397.02     26.26 o 
  -3   3 -20       98.42       67.61     12.82 o 
  -2   3 -20      540.78      526.27     27.79 o 
  -1   3 -20       47.70       43.28      9.78 o 
   0   3 -20        5.52       -2.05      8.34 o 
   1   3 -20     1575.44     1567.28     37.28 o 
   2   3 -20      545.76      506.31     24.52 o 
   3   3 -20      405.06      451.69     20.08 o 
   4   3 -20        5.95       -6.86      9.02 o 
   5   3 -20      154.05      176.42     34.49 o 
   6   3 -20      367.04      355.34     42.81 o 
   7   3 -20      386.97      240.69     59.60 o 
   8   3 -20       64.75       25.85     38.77 o 
 -12   4 -20       25.38       54.11     56.37 o 
 -11   4 -20       36.10       50.71     45.81 o 
 -10   4 -20      215.18      160.01     38.13 o 
  -9   4 -20       15.96        2.71     26.71 o 
  -8   4 -20      735.48      734.57     80.55 o 
  -7   4 -20      200.66      172.63     34.44 o 
  -6   4 -20      700.19      707.11     36.38 o 
  -5   4 -20       89.71       74.29     15.90 o 
  -4   4 -20       28.74       15.81     13.86 o 
  -3   4 -20       61.07       38.92     12.00 o 
  -2   4 -20       46.02       39.96     11.34 o 
  -1   4 -20       58.69       54.11     12.02 o 
   0   4 -20     1015.23     1065.53     29.78 o 
   1   4 -20      636.71      642.30     29.77 o 
   2   4 -20      362.77      326.31     25.23 o 
   3   4 -20     1439.45     1520.59     47.45 o 
   4   4 -20      805.53      760.79     44.22 o 
   5   4 -20      148.78      161.58     30.52 o 
   6   4 -20     2260.80     2543.95    117.31 o 
   7   4 -20      897.03      698.65     96.07 o 
   8   4 -20      107.43       45.81     47.53 o 
 -11   5 -20        5.18       10.99     36.04 o 
 -10   5 -20      480.62      474.79     62.96 o 
  -9   5 -20      151.48      247.67     47.07 o 
  -8   5 -20      285.89      321.78     55.29 o 
  -7   5 -20      319.13      393.41     41.40 o 
  -6   5 -20      272.32      228.75     27.93 o 
  -5   5 -20      242.43      235.57     24.03 o 
  -4   5 -20     1605.26     1427.80     57.08 o 
  -3   5 -20      504.55      482.27     30.82 o 
  -2   5 -20       34.11       33.51     12.39 o 
  -1   5 -20      357.85      404.39     34.22 o 
   0   5 -20       42.20       28.11     14.28 o 
   1   5 -20      454.34      493.70     30.16 o 
   2   5 -20      581.63      584.37     34.88 o 
   3   5 -20      107.26      110.66     26.55 o 
   4   5 -20       88.62       54.90     23.25 o 
   5   5 -20      410.79      465.09     48.73 o 
   6   5 -20       16.94       28.72     37.19 o 
   7   5 -20       79.95       71.23     48.83 o 
   8   5 -20        2.19       32.02     43.80 o 
   9   5 -20        6.16      -13.36     44.23 o 
 -11   6 -20      170.20      134.59     48.69 o 
 -10   6 -20       71.21       34.08     51.43 o 
  -9   6 -20       87.83      130.23     78.69 o 
  -8   6 -20      288.77      271.15     79.28 o 
  -7   6 -20      192.26      138.14     29.84 o 
  -6   6 -20      702.03      622.98     48.35 o 
  -5   6 -20      402.72      438.94     40.91 o 
  -4   6 -20     1211.91     1228.57     69.40 o 
  -3   6 -20     1019.66      872.51     60.25 o 
  -2   6 -20     1820.23     1680.07     61.43 o 
  -1   6 -20      825.09      853.03     46.61 o 
   0   6 -20     1468.57     1402.77     57.61 o 
   1   6 -20        0.12       -0.48     14.82 o 
   2   6 -20     1517.50     1578.05     62.44 o 
   3   6 -20     1306.60     1220.11     63.88 o 
   4   6 -20      742.84      614.56     59.86 o 
   5   6 -20      400.07      355.57     75.97 o 
   6   6 -20      463.73      364.76     79.70 o 
   7   6 -20      493.21      397.65     83.58 o 
   8   6 -20      774.64      855.62    117.04 o 
   9   6 -20       59.40      103.97     56.73 o 
 -11   7 -20       36.49       75.04     40.58 o 
 -10   7 -20       34.87       36.15     82.77 o 
  -9   7 -20      178.22      194.09     47.36 o 
  -8   7 -20      396.54      374.11     52.63 o 
  -7   7 -20      426.86      414.25     55.36 o 
  -6   7 -20       65.64       46.46     24.11 o 
  -5   7 -20        7.07       17.19     31.05 o 
  -4   7 -20      212.05      203.91     37.13 o 
  -3   7 -20      753.00      818.85     59.99 o 
  -2   7 -20        3.14        5.78     31.18 o 
  -1   7 -20      142.07      153.11     39.04 o 
   0   7 -20      464.10      446.61     39.33 o 
   1   7 -20      470.95      477.07     40.23 o 
   2   7 -20       77.88       63.62     20.64 o 
   3   7 -20       96.84       59.19     27.12 o 
   4   7 -20      394.54      291.38     74.25 o 
   5   7 -20      356.98      301.15     76.83 o 
   6   7 -20      299.44      196.74     63.91 o 
   7   7 -20      203.96      231.50     71.37 o 
   8   7 -20       34.55       38.63     48.97 o 
   9   7 -20       10.76       19.82     50.12 o 
  10   7 -20        1.70       16.95     59.17 o 
 -10   8 -20       80.73      116.42     44.75 o 
  -9   8 -20      496.74      473.75     93.66 o 
  -8   8 -20       12.93       14.30     30.58 o 
  -7   8 -20      267.61      189.09     82.48 o 
  -6   8 -20      192.07      174.50     34.82 o 
  -5   8 -20      150.21      201.44     39.66 o 
  -4   8 -20       31.96       51.98     26.25 o 
  -3   8 -20       54.34       86.61     28.95 o 
  -2   8 -20       47.43       35.15     28.76 o 
  -1   8 -20       13.47       -2.75     24.10 o 
   0   8 -20      151.78      101.14     34.00 o 
   1   8 -20     2043.08     1834.19     71.91 o 
   2   8 -20     1872.86     1792.17    103.58 o 
   3   8 -20      696.36      813.53     70.63 o 
   4   8 -20       27.77       17.23     42.51 o 
   5   8 -20      623.99      513.11     98.51 o 
   6   8 -20      512.61      626.42    108.14 o 
   7   8 -20      172.64      169.17     72.81 o 
   8   8 -20      138.18      224.17     81.28 o 
   9   8 -20       72.93       51.56     59.02 o 
  10   8 -20      181.46      141.02     74.53 o 
  -9   9 -20      371.14      334.35     56.61 o 
  -8   9 -20      173.67      151.28     44.07 o 
  -7   9 -20      143.38       91.70     36.84 o 
  -6   9 -20      301.10      292.18     84.01 o 
  -5   9 -20       37.57       34.95     26.07 o 
  -4   9 -20       43.86       50.49     28.07 o 
  -3   9 -20       25.23       22.26     23.27 o 
  -2   9 -20        3.78        2.32     31.17 o 
  -1   9 -20      147.40      170.25     37.06 o 
   0   9 -20      257.74      243.61     42.36 o 
   1   9 -20      171.16      173.85     31.49 o 
   2   9 -20      327.28      336.33     65.19 o 
   3   9 -20      161.12      181.08     37.47 o 
   4   9 -20       43.68       22.98     40.21 o 
   5   9 -20      258.51      351.12     89.18 o 
   6   9 -20       74.03      -18.38     39.78 o 
   7   9 -20       58.22      147.20     72.23 o 
   8   9 -20       32.60      126.09     70.22 o 
   9   9 -20      106.11      145.62     77.84 o 
  10   9 -20      219.84      206.22     90.76 o 
  -9  10 -20       59.91       22.77     50.14 o 
  -8  10 -20      107.86      209.80     49.78 o 
  -7  10 -20       54.96       21.30     32.14 o 
  -6  10 -20     1156.47     1223.05    111.40 o 
  -5  10 -20     1437.55     1500.30     88.88 o 
  -4  10 -20      110.99      178.36     41.62 o 
  -3  10 -20        1.27       28.41     23.70 o 
  -2  10 -20        2.10       -6.83     24.35 o 
  -1  10 -20       28.88       -2.83     23.21 o 
   0  10 -20      247.13      258.77     44.19 o 
   1  10 -20      649.74      715.69     66.09 o 
   2  10 -20       65.75       88.07     32.97 o 
   3  10 -20       11.31       33.51     31.85 o 
   4  10 -20       58.74      100.96     59.31 o 
   5  10 -20       91.74      100.81     63.19 o 
   6  10 -20       70.41      159.98     74.25 o 
   7  10 -20       43.69       72.38     58.59 o 
   8  10 -20      493.40      628.28    131.26 o 
   9  10 -20      618.07      768.01    144.33 o 
  -8  11 -20       23.10      129.70    104.77 o 
  -7  11 -20      235.14      371.89     76.24 o 
  -6  11 -20       56.65       76.79    188.13 o 
  -5  11 -20      190.83      200.48     60.60 o 
  -4  11 -20      570.34      572.67     97.22 o 
  -3  11 -20        9.77        6.56     27.77 o 
  -2  11 -20      178.63      184.37     61.78 o 
  -1  11 -20      188.20      145.37     39.27 o 
   0  11 -20      207.42      305.82     49.30 o 
   1  11 -20      516.69      504.33     59.63 o 
   2  11 -20      427.02      461.16     57.13 o 
   3  11 -20      148.48       63.71     37.23 o 
   4  11 -20       59.05       84.33     42.01 o 
   5  11 -20       32.05       33.03     54.00 o 
   6  11 -20      120.16       89.90     69.36 o 
   7  11 -20       16.21       32.89     58.02 o 
   8  11 -20       64.50       15.80     61.61 o 
   9  11 -20      296.12      243.13     96.65 o 
  -7  12 -20      137.39      185.02    109.00 o 
  -6  12 -20       37.90       12.04    117.54 o 
  -5  12 -20        4.90       46.58     38.19 o 
  -4  12 -20       15.74       46.52     30.98 o 
  -3  12 -20       14.84       50.52     33.68 o 
  -2  12 -20      181.78      184.66     55.03 o 
  -1  12 -20       75.12       53.44     31.47 o 
   0  12 -20       70.13       57.93     32.78 o 
   1  12 -20        0.28       -4.59     27.61 o 
   2  12 -20       30.51       21.39     33.43 o 
   3  12 -20      925.01     1062.63    109.76 o 
   4  12 -20      110.71      163.64     56.85 o 
   5  12 -20        9.89      -42.80     42.80 o 
   6  12 -20       26.48       11.35     59.31 o 
   7  12 -20       25.25       59.74     70.66 o 
   8  12 -20      615.68      587.50    140.02 o 
  -6  13 -20       88.24       30.44     97.94 o 
  -5  13 -20       20.06       50.02     65.41 o 
  -4  13 -20       16.23       83.01     64.26 o 
  -3  13 -20      123.28      180.70     44.54 o 
  -2  13 -20       28.77       69.30     35.51 o 
  -1  13 -20       10.04       28.88     29.69 o 
   0  13 -20       47.91       35.35     34.05 o 
   1  13 -20      161.97      144.93     42.53 o 
   2  13 -20      162.28      162.98     77.48 o 
   3  13 -20      274.57      227.74     63.35 o 
   4  13 -20       30.30       55.50     42.55 o 
   5  13 -20       22.82       22.18     41.24 o 
   6  13 -20        9.42       39.06     69.36 o 
  -4  14 -20      106.12       18.18     62.04 o 
  -3  14 -20      143.62      116.22     54.38 o 
  -2  14 -20       41.41       -2.94     28.77 o 
  -1  14 -20        7.42       10.51     33.03 o 
   0  14 -20       23.02      -13.77     29.87 o 
   1  14 -20     1109.18     1180.80    121.22 o 
   2  14 -20      108.71       47.61     37.11 o 
   3  14 -20      110.58      122.89     51.83 o 
   4  14 -20      162.80      239.91     65.29 o 
 -11   0 -19      145.71      138.44     88.75 o 
  -9   0 -19       13.33       64.07     43.44 o 
  -7   0 -19      158.42      165.61     48.85 o 
  -5   0 -19      119.57       93.00     17.02 o 
  -3   0 -19        8.90       15.81     13.22 o 
  -1   0 -19     1805.46     1912.47     95.08 o 
   1   0 -19     5803.73     6019.63    115.53 o 
   3   0 -19      693.92      663.36     39.81 o 
   5   0 -19      741.15      817.67     39.43 o 
   7   0 -19      146.09      156.72     27.92 o 
 -12   1 -19       62.77       59.72     63.87 o 
 -11   1 -19       12.92        6.24     55.43 o 
 -10   1 -19       27.98       34.77     38.77 o 
  -9   1 -19      158.91      212.79     36.48 o 
  -8   1 -19      129.28      166.27     28.03 o 
  -7   1 -19      365.99      380.65     32.88 o 
  -6   1 -19       66.07       58.28     21.02 o 
  -5   1 -19      111.35      124.83     16.02 o 
  -4   1 -19      545.51      569.53     24.17 o 
  -3   1 -19      448.25      436.91     20.62 o 
  -2   1 -19      115.80      123.25     11.93 o 
  -1   1 -19      132.90       99.85     14.61 o 
   0   1 -19       76.05       71.39      8.58 o 
   1   1 -19      119.91       99.93      9.38 o 
   2   1 -19       17.80       15.82      9.54 o 
   3   1 -19      811.44      775.01     39.25 o 
   4   1 -19      117.75      119.68     20.12 o 
   5   1 -19      108.04      102.89     13.45 o 
   6   1 -19      308.13      249.51     22.52 o 
   7   1 -19      204.94      196.51     25.67 o 
 -12   2 -19      236.47       86.68    131.19 o 
 -11   2 -19      223.23      323.17     74.56 o 
 -10   2 -19       86.67      121.24     44.30 o 
  -9   2 -19      495.57      519.77     48.90 o 
  -8   2 -19      317.52      345.21     41.72 o 
  -7   2 -19      190.13      218.67     28.81 o 
  -6   2 -19      262.01      285.23     24.47 o 
  -5   2 -19      721.95      648.61     30.02 o 
  -4   2 -19       21.37       22.63      8.55 o 
  -3   2 -19      612.87      581.22     23.52 o 
  -2   2 -19       25.76       27.09     10.64 o 
  -1   2 -19     1207.73     1279.12     30.03 o 
   0   2 -19     2077.64     2266.50     40.77 o 
   1   2 -19      262.28      270.30     14.53 o 
   2   2 -19     3301.32     3449.82     59.69 o 
   3   2 -19     1224.29     1220.05     32.39 o 
   4   2 -19      174.52      167.28     15.44 o 
   5   2 -19        4.43       23.31     11.62 o 
   6   2 -19      206.89      212.35     21.75 o 
   7   2 -19     1800.13     1527.73     86.88 o 
   8   2 -19      188.43      137.86     49.11 o 
 -12   3 -19        3.13      -37.96     50.98 o 
 -11   3 -19      164.83      288.89    195.52 o 
 -10   3 -19        3.88      -10.08     27.17 o 
  -9   3 -19       67.44       43.08     25.74 o 
  -8   3 -19      100.21       93.70     31.24 o 
  -7   3 -19      132.71      121.69     28.43 o 
  -6   3 -19      508.92      488.09     30.67 o 
  -5   3 -19       25.38       15.77     13.65 o 
  -4   3 -19       78.89      112.43     15.22 o 
  -3   3 -19       16.50       13.75      9.35 o 
  -2   3 -19      597.83      607.38     22.68 o 
  -1   3 -19      430.75      457.92     18.76 o 
   0   3 -19      125.38      119.46     10.18 o 
   1   3 -19     1838.94     1897.78     34.12 o 
   2   3 -19      271.10      267.74     12.27 o 
   3   3 -19      152.96      156.20     15.56 o 
   4   3 -19      133.51      120.94     13.68 o 
   5   3 -19       16.23        2.00     11.94 o 
   6   3 -19      114.26      151.70     31.81 o 
   7   3 -19      363.84      337.94     50.92 o 
   8   3 -19      132.55       41.50     39.49 o 
 -12   4 -19     1023.05     1183.70    117.47 o 
 -11   4 -19      122.04      139.77     41.38 o 
 -10   4 -19      577.59      628.21     57.03 o 
  -9   4 -19       10.26        2.85     29.34 o 
  -8   4 -19     1483.45     1387.00     57.82 o 
  -7   4 -19      158.56      138.14     24.90 o 
  -6   4 -19      610.36      585.00     33.32 o 
  -5   4 -19      275.15      264.75     22.41 o 
  -4   4 -19      101.26       73.51     15.57 o 
  -3   4 -19      582.89      658.77     25.78 o 
  -2   4 -19        0.81        4.75      8.41 o 
  -1   4 -19     2149.10     2191.43     45.77 o 
   0   4 -19      472.64      500.97     21.39 o 
   1   4 -19     2160.89     2278.66     55.46 o 
   2   4 -19      592.48      564.67     29.97 o 
   3   4 -19       85.39       70.65     14.81 o 
   4   4 -19     2113.02     2141.53     61.50 o 
   5   4 -19      925.48      913.86     45.40 o 
   6   4 -19      160.66       88.91     77.48 o 
   7   4 -19        6.77       -6.88     38.56 o 
   8   4 -19      905.84      925.41    107.13 o 
   9   4 -19       77.96       99.81     51.41 o 
 -12   5 -19      107.21      343.94    109.57 o 
 -11   5 -19       55.83       67.61     36.19 o 
 -10   5 -19      357.85      367.44     47.40 o 
  -9   5 -19        2.90        8.33     25.40 o 
  -8   5 -19        9.12       -1.16     32.13 o 
  -7   5 -19      149.20      189.75     34.15 o 
  -6   5 -19       11.53       -0.34     12.88 o 
  -5   5 -19      215.16      190.41     23.62 o 
  -4   5 -19      128.65      139.04     20.87 o 
  -3   5 -19      148.55      172.60     20.39 o 
  -2   5 -19      382.56      393.72     22.80 o 
  -1   5 -19     1378.15     1370.02     41.54 o 
   0   5 -19       70.37       76.05     14.61 o 
   1   5 -19      155.03      175.29     18.33 o 
   2   5 -19      379.78      373.45     31.69 o 
   3   5 -19      246.10      223.74     23.96 o 
   4   5 -19      111.19       80.38     24.72 o 
   5   5 -19       77.83       39.17     21.58 o 
   6   5 -19      303.33      314.16     52.52 o 
   7   5 -19      297.84      299.14     70.51 o 
   8   5 -19       34.52       49.40     48.40 o 
   9   5 -19       16.14       24.70     46.10 o 
 -11   6 -19       42.90       21.45     37.28 o 
 -10   6 -19      161.64      210.08     46.85 o 
  -9   6 -19      103.08      103.39     36.09 o 
  -8   6 -19       98.38       92.48     36.70 o 
  -7   6 -19      356.70      416.09     42.58 o 
  -6   6 -19     1145.88     1000.76     64.85 o 
  -5   6 -19        7.25        0.12     16.32 o 
  -4   6 -19      278.49      198.17     35.18 o 
  -3   6 -19      296.45      245.06     37.92 o 
  -2   6 -19     1650.48     1746.06     88.26 o 
  -1   6 -19     2581.19     2486.63     98.08 o 
   0   6 -19      237.41      218.96     38.37 o 
   1   6 -19       77.23       79.33     21.16 o 
   2   6 -19     4259.75     4129.27    193.00 o 
   3   6 -19      151.96      178.63     31.66 o 
   4   6 -19      128.85       92.77     25.83 o 
   5   6 -19       60.87       58.02     41.50 o 
   6   6 -19      612.54      399.37     80.99 o 
   7   6 -19       12.20      -25.85     32.02 o 
   8   6 -19        4.34      -22.98     37.05 o 
   9   6 -19        5.86      -25.27     39.49 o 
 -11   7 -19       83.63      100.86     42.23 o 
 -10   7 -19       59.98       57.05     34.46 o 
  -9   7 -19       64.23       63.83     35.67 o 
  -8   7 -19        1.18       22.14     29.36 o 
  -7   7 -19       60.43      104.86     34.17 o 
  -6   7 -19       14.44       22.20     21.44 o 
  -5   7 -19       78.65       43.88     22.54 o 
  -4   7 -19       50.78       45.18     25.68 o 
  -3   7 -19      238.24      230.26     38.14 o 
  -2   7 -19      260.46      241.01     86.24 o 
  -1   7 -19      496.34      522.25     40.35 o 
   0   7 -19      590.47      552.20     41.12 o 
   1   7 -19        0.42       16.28     16.27 o 
   2   7 -19      192.79      169.70     28.11 o 
   3   7 -19      495.61      435.02     45.51 o 
   4   7 -19     1929.00     1741.82    140.02 o 
   5   7 -19      266.12      273.14     70.94 o 
   6   7 -19       16.27        0.72     40.50 o 
   7   7 -19       40.41       28.58     46.10 o 
   8   7 -19       36.86       47.97     47.82 o 
   9   7 -19        4.57       44.37     52.27 o 
  10   7 -19       52.39      123.07     73.67 o 
 -10   8 -19       23.82       31.30     92.61 o 
  -9   8 -19       51.83       47.45     71.07 o 
  -8   8 -19      108.85      232.94     46.11 o 
  -7   8 -19      712.49      665.12     66.78 o 
  -6   8 -19      263.58      308.56     39.64 o 
  -5   8 -19       85.41       49.53     24.31 o 
  -4   8 -19       11.65        9.16     22.12 o 
  -3   8 -19     1270.26     1140.35     69.91 o 
  -2   8 -19     1244.21     1289.58     89.53 o 
  -1   8 -19       62.11       45.78     25.91 o 
   0   8 -19      112.21      125.87     26.93 o 
   1   8 -19       30.03      -17.60     19.74 o 
   2   8 -19      235.31      267.78     34.41 o 
   3   8 -19      315.88      283.57     39.85 o 
   4   8 -19      641.09      753.65    110.15 o 
   5   8 -19       61.96       34.90     45.67 o 
   6   8 -19      127.46      190.14     68.07 o 
   7   8 -19       17.52       84.01     51.99 o 
   8   8 -19        4.83        6.61     46.67 o 
   9   8 -19        0.99       12.64     53.85 o 
  10   8 -19      116.64       86.45     69.22 o 
 -10   9 -19       71.82      136.79     74.79 o 
  -9   9 -19      108.22      143.15     39.49 o 
  -8   9 -19       13.32       59.14     35.00 o 
  -7   9 -19       23.34       51.65     34.36 o 
  -6   9 -19        4.30      -13.84     27.02 o 
  -5   9 -19       91.11      120.65     34.39 o 
  -4   9 -19       96.95       87.80     28.96 o 
  -3   9 -19       12.75      -28.07     31.32 o 
  -2   9 -19      793.84      751.70     61.68 o 
  -1   9 -19      550.34      497.19     53.11 o 
   0   9 -19       57.49       45.92     22.47 o 
   1   9 -19      132.51      130.76     28.07 o 
   2   9 -19      185.22      181.82     30.53 o 
   3   9 -19       81.16       72.65     38.05 o 
   4   9 -19      148.36      212.68     68.36 o 
   5   9 -19       95.02      120.77     58.45 o 
   6   9 -19       22.80      -34.18     34.18 o 
   7   9 -19       23.75       59.60     58.45 o 
   8   9 -19      148.64      131.11     68.21 o 
   9   9 -19      233.96      299.42     98.51 o 
  10   9 -19      105.21       41.07     67.93 o 
  -9  10 -19      561.07      669.73     79.05 o 
  -8  10 -19      281.09      273.54     53.71 o 
  -7  10 -19        8.98       60.87     33.85 o 
  -6  10 -19       54.85       40.08    113.02 o 
  -5  10 -19      880.27      853.87     71.77 o 
  -4  10 -19      872.63      811.78     68.31 o 
  -3  10 -19      354.64      376.49     51.92 o 
  -2  10 -19      112.75       90.10     33.13 o 
  -1  10 -19      747.91      754.81     65.36 o 
   0  10 -19      396.45      391.78     51.04 o 
   1  10 -19      796.39      769.57     65.51 o 
   2  10 -19       99.75       60.18     30.62 o 
   3  10 -19       25.79       15.40     32.95 o 
   4  10 -19      104.61      118.48     61.61 o 
   5  10 -19       49.02       66.63     55.43 o 
   6  10 -19      211.94      152.08     73.67 o 
   7  10 -19       77.73      116.61     70.80 o 
   8  10 -19       70.34      188.56     83.15 o 
   9  10 -19      776.86      718.33    139.16 o 
  10  10 -19      355.56      379.56    115.03 o 
  -8  11 -19       77.15      115.11     87.92 o 
  -7  11 -19      123.63      206.47     52.32 o 
  -6  11 -19      195.74      268.52     62.86 o 
  -5  11 -19        1.48       39.49     67.78 o 
  -4  11 -19       35.24       20.13     30.29 o 
  -3  11 -19      212.34      298.27     50.44 o 
  -2  11 -19       91.71       46.90     29.62 o 
  -1  11 -19       92.15      112.11     35.45 o 
   0  11 -19       60.86       25.37     34.40 o 
   1  11 -19      456.89      425.50     58.49 o 
   2  11 -19        1.87       -9.40     25.63 o 
   3  11 -19       77.67      106.06     43.20 o 
   4  11 -19        5.90       19.10     49.69 o 
   5  11 -19       25.06        7.04     48.97 o 
   6  11 -19        3.70      -38.63     44.23 o 
   7  11 -19       73.32       37.48     59.31 o 
   8  11 -19      267.38      301.29    100.96 o 
   9  11 -19        0.25      -16.51     60.32 o 
  -7  12 -19      230.55      299.71     67.52 o 
  -6  12 -19       29.62      -34.61     74.53 o 
  -5  12 -19      284.67      377.31     73.69 o 
  -4  12 -19      271.72      237.30     48.62 o 
  -3  12 -19       81.44       97.13     38.20 o 
  -2  12 -19      304.86      256.59     70.53 o 
  -1  12 -19      455.79      452.61     58.73 o 
   0  12 -19      242.64      228.46     46.36 o 
   1  12 -19       32.27       23.62     28.58 o 
   2  12 -19      209.15      160.90     51.92 o 
   3  12 -19      167.05      134.17     50.62 o 
   4  12 -19      209.57      191.89     58.95 o 
   5  12 -19        8.96       -7.75     57.01 o 
   6  12 -19       83.11      169.60     82.72 o 
   7  12 -19       52.05      -30.88     52.70 o 
   8  12 -19      544.31      785.53    154.09 o 
  -6  13 -19      126.11      263.36    112.44 o 
  -5  13 -19        3.97       79.97     34.22 o 
  -4  13 -19      126.45      273.02    172.54 o 
  -3  13 -19      171.90      172.80     46.76 o 
  -2  13 -19      137.89      117.04     60.99 o 
  -1  13 -19       33.74       46.86     34.02 o 
   0  13 -19      326.17      271.83     51.22 o 
   1  13 -19       27.62       19.76     35.79 o 
   2  13 -19      196.27      253.62    144.33 o 
   3  13 -19      227.00      188.80     57.89 o 
   4  13 -19       39.14       39.13     40.76 o 
   5  13 -19        3.66      -29.29     29.29 o 
   6  13 -19       24.23        4.31     64.05 o 
  -4  14 -19       33.50       34.06     55.29 o 
  -3  14 -19       30.16       53.62     47.33 o 
  -2  14 -19      400.54      509.06     68.19 o 
  -1  14 -19       45.80       72.84     38.60 o 
   0  14 -19      233.07      152.06     55.21 o 
   1  14 -19        6.30      -33.30     33.30 o 
   2  14 -19      283.01      366.98    139.44 o 
   3  14 -19      897.17      890.96    110.60 o 
   4  14 -19      221.07      152.82     57.65 o 
   5  14 -19        5.38      -16.29     34.83 o 
  -1  15 -19       25.82       20.29     67.71 o 
   0  15 -19       15.61        3.84     39.32 o 
   1  15 -19       86.39       73.74     45.95 o 
 -12   0 -18       29.02       43.80     84.73 o 
 -10   0 -18       52.99       93.20     74.53 o 
  -8   0 -18     2725.48     2575.46    122.07 o 
  -6   0 -18      742.25      674.42     46.55 o 
  -4   0 -18     3406.66     3374.40     80.92 o 
  -2   0 -18     6744.57     6325.48    254.67 o 
   0   0 -18     9972.96     9722.04    144.50 o 
   2   0 -18      667.18      628.98     36.03 o 
   4   0 -18     1625.93     1729.18     57.60 o 
   6   0 -18      402.32      351.51     37.26 o 
 -12   1 -18       48.18      -10.09     71.09 o 
 -11   1 -18        0.14       32.50     53.46 o 
 -10   1 -18       38.64       31.63     35.67 o 
  -9   1 -18      207.09      250.29     38.36 o 
  -8   1 -18      349.15      395.43     35.22 o 
  -7   1 -18      369.95      356.93     39.26 o 
  -6   1 -18       42.30       37.78     12.05 o 
  -5   1 -18      304.71      289.04     17.12 o 
  -4   1 -18      130.29      119.78     14.18 o 
  -3   1 -18       44.53       38.62      9.69 o 
  -2   1 -18      821.69      798.92     22.61 o 
  -1   1 -18       20.80        3.70      6.56 o 
   0   1 -18       18.19       14.92      6.70 o 
   1   1 -18       69.35       90.23     11.57 o 
   2   1 -18      173.93      164.24     15.49 o 
   3   1 -18      586.14      585.67     28.09 o 
   4   1 -18      113.21       88.78     12.18 o 
   5   1 -18      161.94      163.37     18.91 o 
   6   1 -18     1570.71     1610.95     45.91 o 
   7   1 -18       30.68       32.54     16.87 o 
   8   1 -18      353.77      360.89     72.23 o 
 -12   2 -18       55.86        7.49     55.78 o 
 -11   2 -18        3.28        9.84     50.96 o 
 -10   2 -18       13.81       22.02     27.89 o 
  -9   2 -18        2.59       -4.73     23.12 o 
  -8   2 -18      122.78      114.82     25.07 o 
  -7   2 -18      498.93      478.28     36.14 o 
  -6   2 -18       98.10       72.71     16.68 o 
  -5   2 -18     4195.13     4113.77     65.81 o 
  -4   2 -18     1545.09     1508.57     34.05 o 
  -3   2 -18      992.29      937.41     25.12 o 
  -2   2 -18        6.94       16.99      8.38 o 
  -1   2 -18     1200.70     1266.90     29.40 o 
   0   2 -18     3869.24     4158.98     59.77 o 
   1   2 -18      484.13      555.94     18.73 o 
   2   2 -18       42.22       23.61      8.78 o 
   3   2 -18      507.30      478.93     20.87 o 
   4   2 -18      694.82      755.62     26.56 o 
   5   2 -18     1752.67     1764.49     43.34 o 
   6   2 -18     3782.21     3827.22     75.12 o 
   7   2 -18       65.46       79.76     20.84 o 
   8   2 -18     1033.11      934.89     92.77 o 
 -12   3 -18       48.55       12.83     53.55 o 
 -11   3 -18       16.37       15.23     36.12 o 
 -10   3 -18       68.80       63.32     31.09 o 
  -9   3 -18      442.01      446.16     46.57 o 
  -8   3 -18      149.72       98.38     24.61 o 
  -7   3 -18       53.03       44.73     20.57 o 
  -6   3 -18      723.12      728.45     34.93 o 
  -5   3 -18       73.11       73.52     16.92 o 
  -4   3 -18        5.78        1.02      8.58 o 
  -3   3 -18      173.96      185.79     15.20 o 
  -2   3 -18      240.16      219.03     15.19 o 
  -1   3 -18      676.76      704.62     21.68 o 
   0   3 -18      435.73      394.20     15.41 o 
   1   3 -18     1634.79     1731.17     36.17 o 
   2   3 -18      574.88      591.51     20.37 o 
   3   3 -18       54.48       49.52     13.28 o 
   4   3 -18       83.04       54.57     11.23 o 
   5   3 -18      356.91      349.15     21.71 o 
   6   3 -18      212.29      250.99     31.12 o 
   7   3 -18      326.32      351.64     50.35 o 
   8   3 -18      199.24      125.23     47.68 o 
 -12   4 -18       20.45      -45.02     45.02 o 
 -11   4 -18       21.03       47.12     33.99 o 
 -10   4 -18       51.40       68.16     32.42 o 
  -9   4 -18       54.49       62.20     37.89 o 
  -8   4 -18       15.77       57.61     26.47 o 
  -7   4 -18      989.17      887.39     45.46 o 
  -6   4 -18      197.43      224.54     23.47 o 
  -5   4 -18      125.69       76.54     15.49 o 
  -4   4 -18     2578.70     2677.29     55.96 o 
  -3   4 -18      187.66      203.66     15.55 o 
  -2   4 -18       84.05       89.20     15.00 o 
  -1   4 -18        7.22        5.06      8.13 o 
   0   4 -18      627.50      725.03     23.67 o 
   1   4 -18       45.37       43.98     11.40 o 
   2   4 -18     9256.09     9229.75    146.00 o 
   3   4 -18      659.29      655.28     31.31 o 
   4   4 -18        1.80        7.03      8.69 o 
   5   4 -18       15.69       14.99     14.40 o 
   6   4 -18     2024.06     2024.11    133.88 o 
   7   4 -18     3462.07     3044.06    130.77 o 
   8   4 -18      293.15      142.89     56.87 o 
   9   4 -18       72.95      109.00     54.86 o 
 -12   5 -18       73.83       55.69     40.09 o 
 -11   5 -18       62.20       62.81     34.74 o 
 -10   5 -18       60.84       80.93     49.25 o 
  -9   5 -18      198.02      149.65     33.94 o 
  -8   5 -18      458.00      331.73     48.62 o 
  -7   5 -18      793.49      816.48     45.75 o 
  -6   5 -18       93.89       45.93     25.72 o 
  -5   5 -18       25.54       -4.47     11.35 o 
  -4   5 -18      298.25      297.92     22.23 o 
  -3   5 -18      243.16      262.63     25.81 o 
  -2   5 -18      164.04      167.78     16.84 o 
  -1   5 -18     1145.50     1172.13     36.48 o 
   0   5 -18      250.43      276.92     20.62 o 
   1   5 -18      492.94      501.02     26.42 o 
   2   5 -18      258.01      270.60     23.05 o 
   3   5 -18      347.36      359.47     27.86 o 
   4   5 -18      548.31      639.61     45.41 o 
   5   5 -18      103.18      117.59     29.22 o 
   6   5 -18      721.72      701.27     68.57 o 
   7   5 -18      447.78      422.87     58.63 o 
   8   5 -18      334.28      414.31     82.57 o 
   9   5 -18       17.84       58.02     49.11 o 
 -11   6 -18      218.92      182.09     49.69 o 
 -10   6 -18       25.50       29.11     34.80 o 
  -9   6 -18       29.90       82.08     36.26 o 
  -8   6 -18      489.28      439.25     58.33 o 
  -7   6 -18      715.61      589.43     47.28 o 
  -6   6 -18      296.25      225.89     36.71 o 
  -5   6 -18       65.21       22.43     19.63 o 
  -4   6 -18       16.83       11.88     23.13 o 
  -3   6 -18       88.93       63.92     23.45 o 
  -2   6 -18      238.09      257.31     28.05 o 
  -1   6 -18      477.18      481.20     35.65 o 
   0   6 -18     1081.92     1083.12     49.49 o 
   1   6 -18      130.40      126.91     30.74 o 
   2   6 -18     4310.98     4241.85    128.24 o 
   3   6 -18     3638.63     3533.65    250.68 o 
   4   6 -18     1267.89     1151.81     60.72 o 
   5   6 -18      641.08      510.81     86.02 o 
   6   6 -18      318.38      231.07     49.98 o 
   7   6 -18     1137.54     1072.46    120.63 o 
   8   6 -18      805.63      834.65    114.60 o 
   9   6 -18       12.07       22.12     48.68 o 
 -11   7 -18      143.75      116.10     57.66 o 
 -10   7 -18       24.13       47.80     48.60 o 
  -9   7 -18       99.23      107.21     39.90 o 
  -8   7 -18      810.73      811.41     70.90 o 
  -7   7 -18      666.70      780.56     68.24 o 
  -6   7 -18      159.28      171.21     32.04 o 
  -5   7 -18       75.91       45.89     23.48 o 
  -4   7 -18      157.58      117.79     29.44 o 
  -3   7 -18      871.39      907.47     61.30 o 
  -2   7 -18       91.25      150.84     33.33 o 
  -1   7 -18      209.68      155.24     25.62 o 
   0   7 -18       19.08       33.90     18.14 o 
   1   7 -18       44.07       27.07     22.14 o 
   2   7 -18      126.66      101.68     28.39 o 
   3   7 -18      871.55      833.67     56.13 o 
   4   7 -18      403.96      424.89     83.58 o 
   5   7 -18      223.18      236.81     65.20 o 
   6   7 -18       39.00       35.47     40.78 o 
   7   7 -18       57.03       58.88     48.97 o 
   8   7 -18       64.15       61.18     49.83 o 
   9   7 -18       82.35       61.03     56.87 o 
  10   7 -18      126.25      238.96     84.01 o 
 -10   8 -18       44.33       28.44     80.49 o 
  -9   8 -18      103.22       69.67     51.96 o 
  -8   8 -18      568.47      493.35     93.06 o 
  -7   8 -18       35.92       32.52     27.86 o 
  -6   8 -18      708.92      714.31     62.49 o 
  -5   8 -18       58.18       29.64     22.18 o 
  -4   8 -18       36.57       43.23     25.66 o 
  -3   8 -18     2685.41     2319.18    112.34 o 
  -2   8 -18      573.97      556.35     52.82 o 
  -1   8 -18       20.33        3.14     18.59 o 
   0   8 -18     1160.12     1016.89     84.94 o 
   1   8 -18     3619.68     3479.02     99.47 o 
   2   8 -18      189.17      131.51     28.18 o 
   3   8 -18       28.75       16.19     23.25 o 
   4   8 -18      632.82      590.66     98.80 o 
   5   8 -18      349.71      273.29     74.82 o 
   6   8 -18       28.71      -29.15     30.01 o 
   7   8 -18       91.78       34.04     49.26 o 
   8   8 -18      234.47      179.08     71.66 o 
   9   8 -18        6.60       -4.74     52.85 o 
  10   8 -18     1495.13     1841.63    185.83 o 
 -10   9 -18       31.64       97.74    125.97 o 
  -9   9 -18       97.56      107.31     37.36 o 
  -8   9 -18      108.50       88.95     35.04 o 
  -7   9 -18      207.74      189.54     44.73 o 
  -6   9 -18      554.97      501.24     60.66 o 
  -5   9 -18       34.36        6.85     21.46 o 
  -4   9 -18      153.87      146.87     34.39 o 
  -3   9 -18       80.17       35.18     24.97 o 
  -2   9 -18      757.51      753.37     65.67 o 
  -1   9 -18      141.29       96.17     30.62 o 
   0   9 -18       14.72       33.70     33.36 o 
   1   9 -18      308.88      298.09     37.13 o 
   2   9 -18      623.63      593.15     47.83 o 
   3   9 -18      743.32      688.15    128.60 o 
   4   9 -18       45.75       17.95     37.48 o 
   5   9 -18      219.84      111.44     59.17 o 
   6   9 -18       11.27       22.26     48.54 o 
   7   9 -18       82.02       -8.04     47.68 o 
   8   9 -18       11.29       30.16     50.26 o 
   9   9 -18       40.27       25.27     59.60 o 
  10   9 -18      205.15      168.74     82.14 o 
  11   9 -18       99.65       16.37     66.20 o 
  -9  10 -18       13.36       77.75     36.66 o 
  -8  10 -18      131.93       56.08     52.35 o 
  -7  10 -18       52.44       26.42     46.98 o 
  -6  10 -18      257.29      217.01     45.27 o 
  -5  10 -18     1677.38     1580.47     89.54 o 
  -4  10 -18       47.70       38.86     27.94 o 
  -3  10 -18      177.25      149.74     38.38 o 
  -2  10 -18      257.97      231.36     42.25 o 
  -1  10 -18      256.86      260.13     44.59 o 
   0  10 -18      461.33      425.51     51.96 o 
   1  10 -18      109.23       48.91     36.71 o 
   2  10 -18      215.26      194.36     40.36 o 
   3  10 -18       24.98       12.57     31.24 o 
   4  10 -18      120.54       51.56     50.41 o 
   5  10 -18      137.20      156.96     70.66 o 
   6  10 -18      371.81      331.73     91.48 o 
   7  10 -18      272.03      342.36     99.66 o 
   8  10 -18      104.03       93.78     74.10 o 
   9  10 -18      659.20      894.39    150.36 o 
  10  10 -18      115.27       66.78     72.38 o 
  -8  11 -18       32.34       15.84     78.61 o 
  -7  11 -18      171.06      203.33     62.51 o 
  -6  11 -18       60.16      104.90     49.44 o 
  -5  11 -18       18.96       35.89     40.51 o 
  -4  11 -18      129.33      142.42     37.38 o 
  -3  11 -18      361.13      249.86     68.91 o 
  -2  11 -18       50.70      -13.35     24.71 o 
  -1  11 -18      308.04      238.86     43.20 o 
   0  11 -18       66.21        8.12     31.39 o 
   1  11 -18      153.40      134.45     66.50 o 
   2  11 -18      464.25      528.45     58.20 o 
   3  11 -18       95.63       69.03     38.08 o 
   4  11 -18       29.60       38.49     50.84 o 
   5  11 -18        0.14       34.75     52.85 o 
   6  11 -18      100.11      142.17     77.98 o 
   7  11 -18       22.71       23.98     61.03 o 
   8  11 -18      203.48      198.32     86.02 o 
   9  11 -18      223.42      192.29     92.91 o 
  -7  12 -18      185.70      405.51    152.94 o 
  -6  12 -18      130.08      144.29     58.95 o 
  -5  12 -18       21.25       87.19     83.65 o 
  -4  12 -18       18.55       49.11     34.70 o 
  -3  12 -18      547.60      715.61     70.63 o 
  -2  12 -18      215.89      224.97     45.07 o 
  -1  12 -18       49.40       26.32     48.95 o 
   0  12 -18      243.95      179.10     47.92 o 
   1  12 -18       31.07       40.98     29.88 o 
   2  12 -18        6.71       33.67     35.35 o 
   3  12 -18      187.10      216.85     56.47 o 
   4  12 -18      240.13      303.16     64.99 o 
   5  12 -18       88.90       75.39     62.04 o 
   6  12 -18      199.11      142.60     83.01 o 
   7  12 -18      172.54      124.65     80.71 o 
   8  12 -18       42.65      -38.92     57.16 o 
  -6  13 -18      106.49      101.83    108.50 o 
  -5  13 -18        6.02       -6.26    119.19 o 
  -4  13 -18      100.55      111.68     63.62 o 
  -3  13 -18       76.65      121.02     39.47 o 
  -2  13 -18       96.32       90.19     62.69 o 
  -1  13 -18       22.35       -8.55     28.67 o 
   0  13 -18       21.53       15.73     32.42 o 
   1  13 -18       37.16      -40.40     40.40 o 
   2  13 -18       39.72       31.04     46.67 o 
   3  13 -18       24.92       45.14     38.40 o 
   4  13 -18       76.08      103.00     45.12 o 
   5  13 -18       41.36       22.71     37.82 o 
   6  13 -18       12.59      -24.41     56.01 o 
   7  13 -18       17.52       51.56     68.79 o 
  -4  14 -18      199.59      219.76     65.56 o 
  -3  14 -18       44.51       68.08     57.34 o 
  -2  14 -18       64.75       53.43     42.85 o 
  -1  14 -18        6.20      -21.81     39.02 o 
   0  14 -18      276.09      280.74     67.53 o 
   1  14 -18       64.58       23.38     40.98 o 
   2  14 -18       57.17       83.36     48.83 o 
   3  14 -18      180.80      239.45     65.33 o 
   4  14 -18       54.59       23.14     38.54 o 
   5  14 -18       12.84       18.63     38.96 o 
  -2  15 -18       85.25      -18.67    197.25 o 
  -1  15 -18        0.29       19.48     36.59 o 
   0  15 -18       38.20       27.64     35.22 o 
   1  15 -18      213.56      188.13     63.40 o 
   2  15 -18      236.66      281.15     68.85 o 
 -13   0 -17      561.01      607.60    140.45 o 
 -11   0 -17      101.06       24.56     76.69 o 
  -9   0 -17      110.00       68.32     41.56 o 
  -7   0 -17      874.01      869.16     51.67 o 
  -5   0 -17       62.24       56.89     14.86 o 
  -3   0 -17       46.53       49.24      9.56 o 
  -1   0 -17     5434.65     5630.66    118.97 o 
   1   0 -17     2941.56     2977.43     68.37 o 
   3   0 -17      530.89      565.36     34.84 o 
   5   0 -17     1436.51     1443.61     58.61 o 
   7   0 -17      143.87      109.16     24.43 o 
 -13   1 -17      124.28      106.17     67.80 o 
 -12   1 -17       43.03       27.95     56.51 o 
 -11   1 -17        4.18       21.10     53.24 o 
 -10   1 -17       21.29       38.42     37.79 o 
  -9   1 -17       41.68       38.72     22.45 o 
  -8   1 -17       95.95       83.40     23.01 o 
  -7   1 -17      303.41      273.29     29.61 o 
  -6   1 -17      311.69      301.58     32.36 o 
  -5   1 -17      394.42      392.53     18.15 o 
  -4   1 -17      176.15      169.08     15.79 o 
  -3   1 -17       90.57       95.01     11.74 o 
  -2   1 -17      956.65      948.20     23.89 o 
  -1   1 -17        5.76       -6.09      6.09 o 
   0   1 -17      174.30      154.36     16.38 o 
   1   1 -17      450.12      452.37     21.29 o 
   2   1 -17      205.81      179.58     15.07 o 
   3   1 -17      202.82      215.82     16.60 o 
   4   1 -17       88.26       74.34     11.19 o 
   5   1 -17       12.76        7.63     12.61 o 
   6   1 -17      803.05      832.98     33.07 o 
   7   1 -17      447.44      462.17     33.00 o 
   8   1 -17      108.51      135.37     81.28 o 
 -12   2 -17       81.51      123.24     63.36 o 
 -11   2 -17       60.00       58.67     57.02 o 
 -10   2 -17      152.70       90.28     32.43 o 
  -9   2 -17       21.54       31.62     25.24 o 
  -8   2 -17       19.89       25.37     19.56 o 
  -7   2 -17      310.32      330.11     31.91 o 
  -6   2 -17       73.39       88.77     18.10 o 
  -5   2 -17     4888.78     4492.41     67.19 o 
  -4   2 -17      223.70      256.31     14.81 o 
  -3   2 -17      636.11      643.49     20.87 o 
  -2   2 -17     3289.32     3557.30     54.95 o 
  -1   2 -17     7649.02     7600.20     94.43 o 
   0   2 -17      127.76      166.38     14.53 o 
   1   2 -17      365.12      389.02     15.44 o 
   2   2 -17       21.34       23.59      8.33 o 
   3   2 -17     1604.66     1631.83     36.28 o 
   4   2 -17     2034.34     2113.32     53.43 o 
   5   2 -17     1447.39     1389.42     40.18 o 
   6   2 -17      138.45      160.12     18.90 o 
   7   2 -17       11.27       23.50     16.70 o 
   8   2 -17     1488.76     1557.89     84.40 o 
 -12   3 -17      224.88      148.29     68.18 o 
 -11   3 -17       98.76       63.18     36.97 o 
 -10   3 -17       97.99      133.85     34.77 o 
  -9   3 -17      389.69      457.29     46.08 o 
  -8   3 -17       26.97       27.91     22.32 o 
  -7   3 -17       63.57       34.05     18.29 o 
  -6   3 -17        0.07       14.98     10.79 o 
  -5   3 -17       58.65       45.01     15.18 o 
  -4   3 -17       63.58       49.50     10.16 o 
  -3   3 -17      125.66      110.48     12.68 o 
  -2   3 -17      232.25      270.98     17.25 o 
  -1   3 -17      219.75      225.47     13.60 o 
   0   3 -17     1662.15     1642.62     35.59 o 
   1   3 -17      626.61      628.84     20.42 o 
   2   3 -17      351.93      378.70     14.29 o 
   3   3 -17        5.18        4.86      6.75 o 
   4   3 -17       67.69       64.99     13.39 o 
   5   3 -17        3.66        8.58     10.15 o 
   6   3 -17      279.78      314.47     28.11 o 
   7   3 -17      588.50      593.68    103.37 o 
   8   3 -17       93.46      159.33     40.43 o 
 -12   4 -17      401.89      295.36     59.45 o 
 -11   4 -17       24.72       50.75     32.91 o 
 -10   4 -17        5.39        2.93     32.95 o 
  -9   4 -17       62.84       75.75     30.01 o 
  -8   4 -17      306.41      289.78     39.19 o 
  -7   4 -17      369.83      390.50     32.09 o 
  -6   4 -17     2192.47     2086.06     55.70 o 
  -5   4 -17       40.58        3.05     10.96 o 
  -4   4 -17        3.01       -1.32     13.28 o 
  -3   4 -17        3.46       -7.05      7.05 o 
  -2   4 -17        8.00       -0.18      7.07 o 
  -1   4 -17     1372.05     1320.32     32.61 o 
   0   4 -17       18.61       14.48      7.85 o 
   1   4 -17     4370.68     4513.41     79.01 o 
   2   4 -17     9165.06     9304.20    146.00 o 
   3   4 -17      165.43      162.25     22.07 o 
   4   4 -17       40.77       46.98      9.42 o 
   5   4 -17       51.96       15.06     14.16 o 
   6   4 -17     1786.97     1666.49     76.72 o 
   7   4 -17     1099.80     1166.61    103.11 o 
   8   4 -17        4.37       49.15     28.73 o 
   9   4 -17      253.05      407.27     78.27 o 
 -12   5 -17        5.45        6.76     38.71 o 
 -11   5 -17       53.30       87.09     34.68 o 
 -10   5 -17      211.52      182.64     38.70 o 
  -9   5 -17      179.80      161.23     35.36 o 
  -8   5 -17      312.60      190.00     90.12 o 
  -7   5 -17       56.79       52.03     17.69 o 
  -6   5 -17      620.82      606.66     33.29 o 
  -5   5 -17      404.48      419.17     26.05 o 
  -4   5 -17      123.80      126.90     17.24 o 
  -3   5 -17      102.30      112.71     13.41 o 
  -2   5 -17     1228.57     1259.08     33.86 o 
  -1   5 -17      107.09       95.09     12.05 o 
   0   5 -17       16.39       14.97     11.16 o 
   1   5 -17      166.79      193.15     18.67 o 
   2   5 -17       76.08       68.05     13.48 o 
   3   5 -17      204.43      213.80     20.28 o 
   4   5 -17       85.81       67.30     17.88 o 
   5   5 -17       44.45       41.56     26.96 o 
   6   5 -17      113.96       80.83     33.23 o 
   7   5 -17       95.38      156.20     43.42 o 
   8   5 -17      275.43      349.40     75.54 o 
   9   5 -17        9.41        2.87     40.35 o 
 -12   6 -17       55.56      120.63     83.87 o 
 -11   6 -17       27.37       59.82     32.82 o 
 -10   6 -17       41.99       36.36     28.67 o 
  -9   6 -17      225.97      162.09     35.38 o 
  -8   6 -17       63.28       62.65     28.11 o 
  -7   6 -17       39.12       37.73     23.55 o 
  -6   6 -17       24.42       -2.67     16.12 o 
  -5   6 -17       40.00       25.47     16.82 o 
  -4   6 -17      542.45      491.32     34.51 o 
  -3   6 -17      813.31      905.84     46.21 o 
  -2   6 -17      578.50      607.33     30.51 o 
  -1   6 -17     1075.86     1135.39     39.69 o 
   0   6 -17     1830.36     1816.18     50.66 o 
   1   6 -17     1949.92     1894.20     51.85 o 
   2   6 -17      480.06      454.67     40.38 o 
   3   6 -17      441.13      388.17     39.38 o 
   4   6 -17     1432.90     1523.89     66.69 o 
   5   6 -17      956.47      954.56    107.42 o 
   6   6 -17      152.28       80.01     37.47 o 
   7   6 -17        0.77       52.07     33.88 o 
   8   6 -17      256.46      118.48     56.44 o 
   9   6 -17      275.87      384.58     88.32 o 
  10   6 -17        0.29      -16.80     45.52 o 
 -11   7 -17       37.43       43.75     53.33 o 
 -10   7 -17        7.11        7.51     32.31 o 
  -9   7 -17      186.36      156.79     57.71 o 
  -8   7 -17       73.47       43.10     31.23 o 
  -7   7 -17      186.49      141.44     52.22 o 
  -6   7 -17      152.78      149.50     29.69 o 
  -5   7 -17        8.65      -12.67     16.09 o 
  -4   7 -17      205.56      192.72     30.64 o 
  -3   7 -17       27.13       40.46     21.48 o 
  -2   7 -17      729.32      760.05     43.24 o 
  -1   7 -17      786.07      765.94     44.69 o 
   0   7 -17      145.28      134.14     25.24 o 
   1   7 -17       58.04       54.19     19.35 o 
   2   7 -17      158.40      165.47     31.46 o 
   3   7 -17     1291.20     1296.74     63.87 o 
   4   7 -17      355.24      425.34     66.71 o 
   5   7 -17      236.21      285.06     74.39 o 
   6   7 -17      404.13      407.10     75.97 o 
   7   7 -17       17.95        3.59     39.20 o 
   8   7 -17        4.43       -2.01     43.66 o 
   9   7 -17        9.38      -21.11     41.79 o 
  10   7 -17      435.70      450.50    104.12 o 
 -11   8 -17       59.35      115.19     51.59 o 
 -10   8 -17      170.89      151.01     41.91 o 
  -9   8 -17      178.12      201.79     47.72 o 
  -8   8 -17      199.14      219.62     50.80 o 
  -7   8 -17     1431.28     1482.97     90.23 o 
  -6   8 -17        2.03        9.29     23.15 o 
  -5   8 -17       63.35       42.38     21.42 o 
  -4   8 -17      738.36      590.77     54.11 o 
  -3   8 -17      137.47       99.26     39.03 o 
  -2   8 -17       66.81       60.72     25.02 o 
  -1   8 -17      970.48      915.39     50.18 o 
   0   8 -17       65.57       40.44     19.30 o 
   1   8 -17     1699.46     1626.89     79.35 o 
   2   8 -17      236.80      293.36     34.43 o 
   3   8 -17      658.66      715.67     54.65 o 
   4   8 -17      477.34      539.68     92.77 o 
   5   8 -17      578.53      530.92     95.93 o 
   6   8 -17      122.17      107.99     55.29 o 
   7   8 -17       14.48       10.77     48.25 o 
   8   8 -17       11.70      -24.41     40.50 o 
   9   8 -17      225.68      127.24     72.09 o 
  10   8 -17      151.17       34.32     60.60 o 
 -10   9 -17       77.35      110.87     42.25 o 
  -9   9 -17      234.11      251.17     86.15 o 
  -8   9 -17       33.65       42.28     34.85 o 
  -7   9 -17       44.87       40.25     55.20 o 
  -6   9 -17      541.12      478.89     58.48 o 
  -5   9 -17       32.29       54.04     24.20 o 
  -4   9 -17      477.32      485.22     53.83 o 
  -3   9 -17       33.38       33.12     24.64 o 
  -2   9 -17       40.02       48.43     24.89 o 
  -1   9 -17      179.32      134.56     33.31 o 
   0   9 -17      155.95      166.81     32.74 o 
   1   9 -17       73.79       90.07     25.00 o 
   2   9 -17      515.33      513.52     48.19 o 
   3   9 -17       76.43       70.96     33.97 o 
   4   9 -17      153.99      154.81     63.04 o 
   5   9 -17      478.47      496.60     98.51 o 
   6   9 -17       38.40        2.73     41.50 o 
   7   9 -17       40.79        8.47     44.09 o 
   8   9 -17       12.80       19.67     54.28 o 
   9   9 -17      111.59       19.24     63.47 o 
  10   9 -17       72.04      127.52     78.70 o 
  11   9 -17        5.64      -35.47     58.02 o 
  -9  10 -17       72.63      144.54     44.61 o 
  -8  10 -17        5.18       13.20     30.29 o 
  -7  10 -17        0.20       29.64     40.03 o 
  -6  10 -17      113.36      128.54     41.16 o 
  -5  10 -17       49.27       84.55     34.09 o 
  -4  10 -17      569.77      478.52     56.02 o 
  -3  10 -17       40.49       11.52     26.14 o 
  -2  10 -17      112.63      211.64     70.14 o 
  -1  10 -17     1155.55     1089.30     72.45 o 
   0  10 -17      757.82      860.66     66.23 o 
   1  10 -17     2401.77     2124.28    113.76 o 
   2  10 -17      662.37      662.65     59.78 o 
   3  10 -17      611.89      555.29     73.89 o 
   4  10 -17      438.32      327.43     85.30 o 
   5  10 -17      154.78      159.26     65.34 o 
   6  10 -17      179.29      196.17     73.24 o 
   7  10 -17       15.91      -34.32     41.36 o 
   8  10 -17        3.29       30.73     55.15 o 
   9  10 -17      676.02      959.01    150.21 o 
  10  10 -17       57.50      161.27     83.29 o 
  -9  11 -17       35.03      141.63    101.39 o 
  -8  11 -17       27.97       54.00     52.80 o 
  -7  11 -17       92.84       95.90     38.44 o 
  -6  11 -17        1.72       15.26     29.79 o 
  -5  11 -17      471.00      448.60     95.28 o 
  -4  11 -17      125.39      110.45     35.08 o 
  -3  11 -17       14.39       26.40     26.67 o 
  -2  11 -17      104.39       76.02     32.86 o 
  -1  11 -17      126.94       96.43     33.27 o 
   0  11 -17      269.26      300.79     47.53 o 
   1  11 -17      390.67      400.37     50.74 o 
   2  11 -17       83.63       94.00     30.77 o 
   3  11 -17      101.75      135.04     43.27 o 
   4  11 -17      101.58       84.44     59.88 o 
   5  11 -17       96.15       20.68     49.98 o 
   6  11 -17      127.58       85.45     65.63 o 
   7  11 -17        1.03       53.57     61.75 o 
   8  11 -17      113.43       72.52     69.94 o 
   9  11 -17       50.71       50.69     69.94 o 
  -8  12 -17       42.30       41.52     49.32 o 
  -7  12 -17       28.47       84.37     75.16 o 
  -6  12 -17      323.29      519.67    113.88 o 
  -5  12 -17      446.94      447.54     75.96 o 
  -4  12 -17      481.58      355.91     74.62 o 
  -3  12 -17      383.77      489.55     72.17 o 
  -2  12 -17       33.43       21.32     28.80 o 
  -1  12 -17      581.35      632.78     65.09 o 
   0  12 -17       59.50       44.90     29.89 o 
   1  12 -17      127.38      128.83     38.77 o 
   2  12 -17      316.34      290.75     63.09 o 
   3  12 -17       19.30       28.51     54.50 o 
   4  12 -17      363.04      392.08     73.09 o 
   5  12 -17      116.64       98.80     67.93 o 
   6  12 -17       60.01       48.68     68.36 o 
   7  12 -17       83.20       55.43     71.37 o 
   8  12 -17      130.59       72.81     69.36 o 
  -6  13 -17       77.30       61.01    106.84 o 
  -5  13 -17       23.96       89.75     46.46 o 
  -4  13 -17       50.54       58.07     38.61 o 
  -3  13 -17      174.31      153.98     47.63 o 
  -2  13 -17      266.39      331.57     55.71 o 
  -1  13 -17       43.87       30.04     31.73 o 
   0  13 -17       17.72        5.51     29.75 o 
   1  13 -17      119.91      128.77     39.63 o 
   2  13 -17       82.09       70.70     40.74 o 
   3  13 -17        5.21       26.21     35.50 o 
   4  13 -17       94.30       57.18     41.89 o 
   5  13 -17       53.06       44.51     40.93 o 
   6  13 -17       26.26      110.58     74.53 o 
   7  13 -17       68.70       35.33     66.06 o 
  -5  14 -17      307.34      184.61     56.53 o 
  -4  14 -17       54.44      138.07     46.44 o 
  -3  14 -17        6.79       54.08     52.99 o 
  -2  14 -17       18.80      -46.51     46.51 o 
  -1  14 -17       16.89       -5.42     27.36 o 
   0  14 -17       51.73       18.21     31.81 o 
   1  14 -17       26.94       12.03     38.47 o 
   2  14 -17        3.17      115.77     51.00 o 
   3  14 -17      109.20      158.76     55.08 o 
   4  14 -17      135.30      227.57     63.56 o 
   5  14 -17      211.23      200.32     62.18 o 
  -2  15 -17       74.23       99.71     40.39 o 
  -1  15 -17        8.12       13.65     55.37 o 
   0  15 -17       20.40       22.30     77.40 o 
   1  15 -17      222.39      234.04     65.08 o 
   2  15 -17      214.74      198.84     63.92 o 
   3  15 -17       74.13      140.10     55.66 o 
 -12   0 -16       29.19       72.38     86.31 o 
 -10   0 -16       32.94      -56.44     56.44 o 
  -8   0 -16      749.44      731.02     52.47 o 
  -6   0 -16      413.82      415.55     30.03 o 
  -4   0 -16     1052.02      980.01     34.08 o 
  -2   0 -16     2947.64     2992.84     67.68 o 
   0   0 -16     4269.50     4294.25     75.67 o 
   2   0 -16     1059.50     1085.44     44.67 o 
   4   0 -16      459.37      554.22     35.81 o 
   6   0 -16     1723.92     1819.42     66.60 o 
   8   0 -16     1370.25     1449.44     86.82 o 
 -13   1 -16      116.95      123.26     85.45 o 
 -12   1 -16      130.14       74.79     62.90 o 
 -11   1 -16       19.45       28.94     54.14 o 
 -10   1 -16       79.79       89.91     40.33 o 
  -9   1 -16      134.88      122.30     26.54 o 
  -8   1 -16      187.06      175.57     27.18 o 
  -7   1 -16      713.53      747.11     34.22 o 
  -6   1 -16      765.89      775.41     26.56 o 
  -5   1 -16      645.17      636.61     26.48 o 
  -4   1 -16      148.22      131.63     13.21 o 
  -3   1 -16       60.96       72.80     10.44 o 
  -2   1 -16      167.68      156.82     11.50 o 
  -1   1 -16       78.26       67.41      8.68 o 
   0   1 -16      136.37      144.85     11.96 o 
   1   1 -16      949.09      896.51     25.87 o 
   2   1 -16       61.23       64.47     12.84 o 
   3   1 -16      168.60      202.39     16.61 o 
   4   1 -16       47.83       37.72      9.39 o 
   5   1 -16      215.80      232.51     17.76 o 
   6   1 -16      101.84      139.95     15.31 o 
   7   1 -16      377.28      391.93     30.80 o 
   8   1 -16      255.36      302.51     37.10 o 
 -13   2 -16        8.77      -20.66     55.29 o 
 -12   2 -16       50.48        5.62     56.54 o 
 -11   2 -16       12.01      -45.53     67.50 o 
 -10   2 -16       81.64       63.87     29.18 o 
  -9   2 -16       12.03      -25.69     25.89 o 
  -8   2 -16     2303.60     2170.32     66.62 o 
  -7   2 -16      948.45     1024.93     46.07 o 
  -6   2 -16      190.01      200.31     17.80 o 
  -5   2 -16      427.63      405.07     16.83 o 
  -4   2 -16     1019.96      985.64     26.53 o 
  -3   2 -16       40.85       40.65      8.77 o 
  -2   2 -16        2.31       13.30      8.00 o 
  -1   2 -16     6392.05     6591.39     83.13 o 
   0   2 -16      264.81      313.57     14.02 o 
   1   2 -16       53.47       58.46      8.28 o 
   2   2 -16      323.95      291.10     16.20 o 
   3   2 -16     1975.72     1952.59     39.45 o 
   4   2 -16      227.38      232.27     16.36 o 
   5   2 -16       54.60       41.17     11.33 o 
   6   2 -16     2675.79     2596.64     64.29 o 
   7   2 -16     2125.12     2112.57     61.77 o 
   8   2 -16      998.36      939.51     54.52 o 
 -12   3 -16      117.29       83.09     61.91 o 
 -11   3 -16      155.65       73.52     35.15 o 
 -10   3 -16       35.98       52.66     32.44 o 
  -9   3 -16      307.52      292.59     40.00 o 
  -8   3 -16      140.83      190.18     28.41 o 
  -7   3 -16       24.70       31.75     15.23 o 
  -6   3 -16      868.82      873.27     31.75 o 
  -5   3 -16      612.55      642.72     28.08 o 
  -4   3 -16      129.61      109.54     12.91 o 
  -3   3 -16       98.57      110.22     12.14 o 
  -2   3 -16      444.73      497.33     19.08 o 
  -1   3 -16      287.00      298.20     15.94 o 
   0   3 -16     1465.57     1409.71     31.80 o 
   1   3 -16      345.59      352.65     22.94 o 
   2   3 -16      648.79      653.50     17.48 o 
   3   3 -16      621.96      626.60     18.15 o 
   4   3 -16       48.00       44.70     10.56 o 
   5   3 -16      128.49      149.12     16.54 o 
   6   3 -16      168.86      154.41     22.68 o 
   7   3 -16      392.19      368.90     33.49 o 
   8   3 -16       56.14      136.14     54.57 o 
 -12   4 -16       62.01       79.51     42.32 o 
 -11   4 -16        4.98        3.45     31.17 o 
 -10   4 -16        1.77       -7.77     23.58 o 
  -9   4 -16      109.39      119.23     31.33 o 
  -8   4 -16      317.02      383.04     59.80 o 
  -7   4 -16     3501.13     3184.77     97.88 o 
  -6   4 -16     7194.90     6521.43    110.11 o 
  -5   4 -16      419.07      437.64     27.13 o 
  -4   4 -16      601.13      611.14     22.27 o 
  -3   4 -16       78.31       72.73     15.46 o 
  -2   4 -16      575.89      668.11     21.89 o 
  -1   4 -16      440.46      518.27     20.90 o 
   0   4 -16       91.26      102.74     10.49 o 
   1   4 -16     2057.76     1981.24     46.41 o 
   2   4 -16     2727.89     2975.78     63.55 o 
   3   4 -16      748.01      708.37     33.36 o 
   4   4 -16      413.51      479.26     33.50 o 
   5   4 -16       76.05       70.22     21.72 o 
   6   4 -16      956.73      834.95     59.81 o 
   7   4 -16     4700.01     4624.17    161.76 o 
   8   4 -16     1251.20     1534.60     88.96 o 
   9   4 -16       66.71      122.64     50.12 o 
 -12   5 -16      143.96       87.70     44.08 o 
 -11   5 -16       62.05       75.12     36.98 o 
 -10   5 -16       13.85        6.79     26.76 o 
  -9   5 -16       14.91       -1.06     24.41 o 
  -8   5 -16       26.90       45.51     25.33 o 
  -7   5 -16      270.92      260.35     25.61 o 
  -6   5 -16     1763.44     1769.84     57.09 o 
  -5   5 -16      605.05      606.61     31.49 o 
  -4   5 -16      141.67      167.85     17.34 o 
  -3   5 -16      818.57      771.16     26.31 o 
  -2   5 -16      938.70      964.92     25.88 o 
  -1   5 -16      147.40      171.45     17.19 o 
   0   5 -16       24.37       18.61      8.79 o 
   1   5 -16      447.65      416.21     23.03 o 
   2   5 -16      512.41      545.79     23.07 o 
   3   5 -16      566.00      576.78     28.67 o 
   4   5 -16      532.96      580.40     72.17 o 
   5   5 -16       35.57       34.06     20.65 o 
   6   5 -16      144.82      126.79     34.83 o 
   7   5 -16     1090.59     1088.02     77.41 o 
   8   5 -16      162.34      201.45     49.98 o 
   9   5 -16       16.50        3.30     39.78 o 
 -12   6 -16      335.89      280.16     59.37 o 
 -11   6 -16       81.32       66.92     33.91 o 
 -10   6 -16       30.64       -3.53     26.09 o 
  -9   6 -16       30.24       20.56     26.53 o 
  -8   6 -16       27.32       -5.62     23.17 o 
  -7   6 -16     1122.00     1020.65     58.62 o 
  -6   6 -16     1763.06     1732.72     91.57 o 
  -5   6 -16       63.55       63.02     16.61 o 
  -4   6 -16      199.99      183.45     21.41 o 
  -3   6 -16     1167.74     1159.83     35.53 o 
  -2   6 -16     2962.96     2905.57     66.25 o 
  -1   6 -16       25.87       22.76     10.21 o 
   0   6 -16       45.10       33.34     12.84 o 
   1   6 -16     1475.70     1489.49     55.35 o 
   2   6 -16     1560.97     1611.94     46.35 o 
   3   6 -16      798.30      894.16     53.46 o 
   4   6 -16     3179.59     3186.58     97.80 o 
   5   6 -16      695.38      694.06     67.65 o 
   6   6 -16       38.62       -1.76     29.55 o 
   7   6 -16       54.56       39.38     46.96 o 
   8   6 -16      131.01      138.69     42.22 o 
   9   6 -16       13.83       22.98     43.94 o 
  10   6 -16      361.13      275.15     80.85 o 
 -11   7 -16       39.30       50.01     41.29 o 
 -10   7 -16      196.86      214.11     88.75 o 
  -9   7 -16       44.92       86.27     35.74 o 
  -8   7 -16      496.44      356.33     52.59 o 
  -7   7 -16       37.77       79.82     32.19 o 
  -6   7 -16      247.27      294.64     35.80 o 
  -5   7 -16       24.57       34.41     20.07 o 
  -4   7 -16      274.78      235.66     34.35 o 
  -3   7 -16      643.67      653.31     74.48 o 
  -2   7 -16      801.04      800.15     43.06 o 
  -1   7 -16       80.91       65.54     19.34 o 
   0   7 -16      107.09       86.48     21.71 o 
   1   7 -16      250.26      266.33     30.69 o 
   2   7 -16      428.19      398.87     41.11 o 
   3   7 -16      664.21      609.41     55.86 o 
   4   7 -16      178.30      236.57     35.34 o 
   5   7 -16       56.12       47.82     41.93 o 
   6   7 -16       46.24       20.35     39.42 o 
   7   7 -16      118.96       89.04     40.68 o 
   8   7 -16      124.29      141.17     63.33 o 
   9   7 -16        8.88       93.63     59.45 o 
  10   7 -16       49.17       45.09     54.43 o 
 -11   8 -16      356.80      443.60     64.55 o 
 -10   8 -16       36.09       53.66     35.74 o 
  -9   8 -16      185.61      189.19     52.66 o 
  -8   8 -16      561.90      669.82     67.29 o 
  -7   8 -16     1223.71     1118.83     78.52 o 
  -6   8 -16       62.24       59.88     24.50 o 
  -5   8 -16      489.88      508.23     44.44 o 
  -4   8 -16     2553.43     2395.97     81.90 o 
  -3   8 -16      238.45      250.63     38.28 o 
  -2   8 -16     1390.27     1290.92     68.59 o 
  -1   8 -16      954.18      794.19     57.87 o 
   0   8 -16     1841.92     1759.44     66.76 o 
   1   8 -16     1322.30     1249.71     57.92 o 
   2   8 -16     2017.11     1856.00     69.69 o 
   3   8 -16     2242.87     2335.57     88.57 o 
   4   8 -16      147.37      129.68     56.29 o 
   5   8 -16     3165.45     2830.37    188.56 o 
   6   8 -16     2060.90     1914.58    156.25 o 
   7   8 -16      193.56      328.86     84.87 o 
   8   8 -16       44.97        2.44     45.95 o 
   9   8 -16      546.97      567.11    111.58 o 
  10   8 -16       75.59       41.65     58.59 o 
 -10   9 -16       14.93       34.83     67.72 o 
  -9   9 -16       84.93      161.45     43.91 o 
  -8   9 -16       37.46       74.43     32.43 o 
  -7   9 -16      284.38      237.97     45.15 o 
  -6   9 -16      292.99      381.04     54.07 o 
  -5   9 -16       38.34       22.99     20.89 o 
  -4   9 -16      639.13      759.08     61.28 o 
  -3   9 -16      210.36      129.22     35.09 o 
  -2   9 -16      342.78      310.85     43.88 o 
  -1   9 -16      172.33      149.89     34.11 o 
   0   9 -16      161.13      123.53     32.11 o 
   1   9 -16        2.74       -1.84     20.04 o 
   2   9 -16      299.15      298.32     41.60 o 
   3   9 -16     1017.78     1067.97     76.65 o 
   4   9 -16      179.98      230.49     70.08 o 
   5   9 -16      107.65      194.16     70.51 o 
   6   9 -16       58.58        6.61     46.10 o 
   7   9 -16      284.46      321.68     85.88 o 
   8   9 -16       21.91        7.90     49.69 o 
   9   9 -16       22.32       68.64     60.60 o 
  10   9 -16      403.12      298.42     97.37 o 
  11   9 -16       99.67      104.98     79.99 o 
 -10  10 -16       48.31       77.55     74.60 o 
  -9  10 -16       38.49       92.78     36.71 o 
  -8  10 -16        3.05      -11.05     28.10 o 
  -7  10 -16       77.51       51.98     65.30 o 
  -6  10 -16       16.15        4.25     29.31 o 
  -5  10 -16      147.60      107.81     29.32 o 
  -4  10 -16      246.99      283.89     44.34 o 
  -3  10 -16       16.94        3.20     21.45 o 
  -2  10 -16      152.63      127.25     32.44 o 
  -1  10 -16      651.21      598.76     60.88 o 
   0  10 -16      901.57      829.02     64.31 o 
   1  10 -16      547.03      577.93     56.57 o 
   2  10 -16      128.64      112.99     35.01 o 
   3  10 -16      498.22      420.63     88.18 o 
   4  10 -16      324.15      434.70     94.21 o 
   5  10 -16      261.69      231.93     75.39 o 
   6  10 -16       10.43      -11.78     47.82 o 
   7  10 -16       15.41      -43.23     43.23 o 
   8  10 -16      149.89      133.27     75.54 o 
   9  10 -16       17.31       16.95     60.03 o 
  10  10 -16      629.35      716.75    140.88 o 
  -9  11 -16      185.93      187.92     71.24 o 
  -8  11 -16       37.48       44.86     64.29 o 
  -7  11 -16       36.51       77.06     61.66 o 
  -6  11 -16       86.72      124.93     40.02 o 
  -5  11 -16      422.68      393.73     79.99 o 
  -4  11 -16      179.78      125.86     36.20 o 
  -3  11 -16       16.89        0.30     23.77 o 
  -2  11 -16       25.66       -0.07     26.55 o 
  -1  11 -16      258.52      208.47     52.52 o 
   0  11 -16       37.48       44.20     34.42 o 
   1  11 -16      311.94      218.69     40.32 o 
   2  11 -16      311.17      225.05     41.30 o 
   3  11 -16      222.50      242.58     54.61 o 
   4  11 -16       50.75      127.38     63.19 o 
   5  11 -16       61.96       24.99     52.85 o 
   6  11 -16      106.53       98.08     67.93 o 
   7  11 -16        1.33       35.04     60.03 o 
   8  11 -16       56.99       29.44     58.74 o 
   9  11 -16       61.05       58.16     67.35 o 
  -8  12 -16       23.61       45.58     56.35 o 
  -7  12 -16      142.18      161.38     45.04 o 
  -6  12 -16        3.66       36.62     84.23 o 
  -5  12 -16      396.93      384.38     72.42 o 
  -4  12 -16       47.72       16.17     32.24 o 
  -3  12 -16        8.55      -20.03     26.49 o 
  -2  12 -16      293.95      208.82     85.40 o 
  -1  12 -16        7.45       -9.01     24.79 o 
   0  12 -16       42.61       36.61     29.52 o 
   1  12 -16       20.91       30.15     27.87 o 
   2  12 -16      226.52      157.35     41.57 o 
   3  12 -16      100.14       65.59     38.31 o 
   4  12 -16       94.18       78.35     42.98 o 
   5  12 -16        3.13        2.30     49.26 o 
   6  12 -16       56.99       36.62     59.31 o 
   7  12 -16       71.72      102.97     78.12 o 
   8  12 -16       34.78       -3.45     63.04 o 
  -7  13 -16       93.15      150.71    109.00 o 
  -6  13 -16       44.91      155.74     55.45 o 
  -5  13 -16      152.18      217.66     90.04 o 
  -4  13 -16      164.21       93.28    138.29 o 
  -3  13 -16      135.07      126.58     41.02 o 
  -2  13 -16      257.26      294.00     62.36 o 
  -1  13 -16       55.07       73.06     34.48 o 
   0  13 -16        6.43       23.45     30.24 o 
   1  13 -16       10.63       10.32     29.90 o 
   2  13 -16      207.90      163.04     50.61 o 
   3  13 -16      215.36      210.81     72.02 o 
   4  13 -16      149.43      177.55     56.14 o 
   5  13 -16       75.04       71.95     67.06 o 
   6  13 -16       44.47       -1.29     54.00 o 
   7  13 -16       13.36      137.72     84.87 o 
  -5  14 -16       22.68      118.11     47.49 o 
  -4  14 -16       12.21       26.68     58.66 o 
  -3  14 -16       46.41      102.39     40.31 o 
  -2  14 -16       28.99      -28.77     28.77 o 
  -1  14 -16      335.48      351.81     59.36 o 
   0  14 -16      117.33       42.11     36.61 o 
   1  14 -16       45.15       68.17     44.54 o 
   2  14 -16       59.32      -10.00     38.69 o 
   3  14 -16       79.97       94.43     48.02 o 
   4  14 -16       45.20       47.46     45.19 o 
   5  14 -16       25.53       42.43     47.61 o 
   6  14 -16      127.91      176.21     94.21 o 
  -3  15 -16       42.86       54.31     51.52 o 
  -2  15 -16       39.70       56.66     50.89 o 
  -1  15 -16       22.76       45.83     34.27 o 
   0  15 -16       11.45       96.39     40.94 o 
   1  15 -16       41.54       64.91     46.71 o 
   2  15 -16       32.63       63.35     76.18 o 
   3  15 -16      139.34      105.44     51.54 o 
 -13   0 -15      501.12      359.74    125.80 o 
 -11   0 -15      383.82      412.44    107.56 o 
  -9   0 -15      160.11       96.95     37.03 o 
  -7   0 -15       83.17       74.96     25.20 o 
  -5   0 -15      654.20      651.33     29.89 o 
  -3   0 -15     1275.46     1178.24     81.71 o 
  -1   0 -15       15.99        0.32      9.13 o 
   1   0 -15     8561.85     7977.94    184.01 o 
   3   0 -15      612.98      608.06     33.80 o 
   5   0 -15     4248.90     4304.80    134.44 o 
   7   0 -15      315.99      310.49     32.95 o 
 -13   1 -15      362.63      270.11     84.94 o 
 -12   1 -15       70.45       85.52     54.26 o 
 -11   1 -15       17.13       -8.84     49.48 o 
 -10   1 -15       67.10       23.30     30.28 o 
  -9   1 -15      227.38      227.48     30.70 o 
  -8   1 -15      403.79      447.37     35.29 o 
  -7   1 -15      410.93      401.85     27.39 o 
  -6   1 -15        6.52       14.21      8.39 o 
  -5   1 -15      323.96      334.08     17.06 o 
  -4   1 -15      694.44      709.02     21.03 o 
  -3   1 -15       65.40       60.15     11.40 o 
  -2   1 -15      195.14      185.35     12.24 o 
  -1   1 -15      633.69      602.85     18.46 o 
   0   1 -15      474.16      488.51     17.91 o 
   1   1 -15      662.38      672.95     21.90 o 
   2   1 -15      267.08      265.74     18.68 o 
   3   1 -15      501.63      536.26     22.13 o 
   4   1 -15       47.55       47.92     11.72 o 
   5   1 -15      104.73      108.38     13.52 o 
   6   1 -15      116.37      131.23     14.88 o 
   7   1 -15      130.90      108.91     20.72 o 
   8   1 -15       83.21      165.69     30.78 o 
 -13   2 -15       83.63       78.14     91.77 o 
 -12   2 -15       76.76      -11.76     55.52 o 
 -11   2 -15      119.91      113.39     61.45 o 
 -10   2 -15      115.43       80.83     29.87 o 
  -9   2 -15       90.55       57.64     27.52 o 
  -8   2 -15       84.88       60.73     21.43 o 
  -7   2 -15      660.71      716.33     46.31 o 
  -6   2 -15      129.09       99.71     12.32 o 
  -5   2 -15     5084.32     4883.30     61.01 o 
  -4   2 -15      350.55      404.41     16.31 o 
  -3   2 -15     1171.00     1151.43     37.66 o 
  -2   2 -15      122.59      141.18     12.23 o 
  -1   2 -15     2869.58     2995.67     46.14 o 
   0   2 -15      322.29      338.94     14.11 o 
   1   2 -15       39.61       72.24      8.24 o 
   2   2 -15     1306.17     1506.41     34.44 o 
   3   2 -15     3754.92     3974.48     61.83 o 
   4   2 -15     2695.98     2844.71     50.87 o 
   5   2 -15        9.58       15.13      9.40 o 
   6   2 -15      699.91      702.01     30.92 o 
   7   2 -15      799.79      938.35     42.18 o 
   8   2 -15      484.60      581.82     40.07 o 
   9   2 -15      107.49      178.50     42.65 o 
 -13   3 -15      240.27      405.68     86.61 o 
 -12   3 -15      122.44      119.56     41.25 o 
 -11   3 -15      112.27      152.99     51.44 o 
 -10   3 -15       41.39       70.76     30.69 o 
  -9   3 -15       16.75       34.72     27.94 o 
  -8   3 -15      168.31      225.72     27.89 o 
  -7   3 -15      144.88      161.83     17.80 o 
  -6   3 -15      195.02      184.94     15.74 o 
  -5   3 -15       58.06       51.26     13.30 o 
  -4   3 -15     1116.71     1067.17     28.10 o 
  -3   3 -15      335.33      317.28     16.42 o 
  -2   3 -15       16.61       15.77      7.60 o 
  -1   3 -15      287.62      315.05     16.11 o 
   0   3 -15      259.76      241.19     13.92 o 
   1   3 -15     1172.13     1134.97     34.90 o 
   2   3 -15      865.52      840.59     19.24 o 
   3   3 -15      641.40      637.52     19.14 o 
   4   3 -15      262.33      275.99     16.81 o 
   5   3 -15       92.97       91.16     14.45 o 
   6   3 -15      669.39      676.51     35.89 o 
   7   3 -15      924.49      971.21     48.41 o 
   8   3 -15      403.57      508.45     53.48 o 
   9   3 -15      263.90      414.74     66.92 o 
 -12   4 -15      171.45      176.97     49.85 o 
 -11   4 -15      619.03      666.04     59.07 o 
 -10   4 -15       90.75       48.84     28.18 o 
  -9   4 -15      830.54      845.91     68.48 o 
  -8   4 -15      456.83      448.55     43.91 o 
  -7   4 -15      361.25      408.93     28.99 o 
  -6   4 -15      224.01      249.87     32.26 o 
  -5   4 -15      424.74      431.23     24.62 o 
  -4   4 -15       20.00       17.44      8.55 o 
  -3   4 -15     1102.93     1226.73     28.05 o 
  -2   4 -15     1851.02     1755.48     34.46 o 
  -1   4 -15     3367.93     3670.35     52.91 o 
   0   4 -15     3233.26     3379.67     53.86 o 
   1   4 -15    23304.64    23813.56    313.24 o 
   2   4 -15     1828.49     1860.67     40.79 o 
   3   4 -15     1796.66     1841.86     41.62 o 
   4   4 -15      933.02      913.18     31.27 o 
   5   4 -15      159.47      206.16     16.33 o 
   6   4 -15      190.47      185.21     24.47 o 
   7   4 -15     3589.63     3434.00    114.31 o 
   8   4 -15       23.55       92.69     46.89 o 
   9   4 -15       11.07      -30.88     30.88 o 
 -12   5 -15      202.88      172.56     77.36 o 
 -11   5 -15       74.18       44.49     37.50 o 
 -10   5 -15      145.48      102.82     33.20 o 
  -9   5 -15       91.67       69.45     28.17 o 
  -8   5 -15      103.28       89.75     27.58 o 
  -7   5 -15       90.63       70.47     19.43 o 
  -6   5 -15       22.36       10.82     12.99 o 
  -5   5 -15      214.42      221.78     22.13 o 
  -4   5 -15       38.55       29.07     17.05 o 
  -3   5 -15      636.47      636.35     25.71 o 
  -2   5 -15       20.14       18.49      8.10 o 
  -1   5 -15      291.26      323.90     20.43 o 
   0   5 -15       12.44        2.11      7.56 o 
   1   5 -15     1141.84     1195.04     34.81 o 
   2   5 -15     1006.71     1053.93     29.99 o 
   3   5 -15      301.01      319.74     21.99 o 
   4   5 -15      255.55      284.04     16.23 o 
   5   5 -15       56.57       23.80     20.47 o 
   6   5 -15        6.86        6.87     19.12 o 
   7   5 -15       35.41       67.65     32.83 o 
   8   5 -15      168.19      162.03     41.05 o 
   9   5 -15       48.76       56.73     47.68 o 
 -12   6 -15        0.33       23.63     34.66 o 
 -11   6 -15       60.84       61.98     33.97 o 
 -10   6 -15       43.18       -4.70     28.31 o 
  -9   6 -15       45.63       13.01     26.25 o 
  -8   6 -15        7.67       21.93     23.34 o 
  -7   6 -15       89.18       47.39     24.00 o 
  -6   6 -15     1166.87     1127.28     48.53 o 
  -5   6 -15        9.57       21.45     13.55 o 
  -4   6 -15      564.33      533.12     31.53 o 
  -3   6 -15       37.45       27.57     10.52 o 
  -2   6 -15      721.53      642.21     36.01 o 
  -1   6 -15      165.75       98.08     13.65 o 
   0   6 -15       24.69       10.67      8.55 o 
   1   6 -15      305.37      333.67     21.34 o 
   2   6 -15       50.23       68.34     10.90 o 
   3   6 -15     1379.01     1380.94     49.81 o 
   4   6 -15     1421.01     1450.94     92.32 o 
   5   6 -15        9.62       -6.79     17.92 o 
   6   6 -15      444.12      426.00     58.71 o 
   7   6 -15      828.81      683.01     68.63 o 
   8   6 -15      231.62      317.71    109.36 o 
   9   6 -15       63.04       39.35     46.67 o 
  10   6 -15       53.23       24.27     47.82 o 
 -11   7 -15       22.65       73.19     61.59 o 
 -10   7 -15      208.50      264.88     43.93 o 
  -9   7 -15        2.98      -13.23     22.17 o 
  -8   7 -15      299.44      313.01     41.68 o 
  -7   7 -15       83.32       86.12     27.90 o 
  -6   7 -15       58.52       52.58     20.85 o 
  -5   7 -15       13.11       27.01     17.59 o 
  -4   7 -15       73.96       69.58     22.08 o 
  -3   7 -15      275.27      262.38     35.46 o 
  -2   7 -15       76.63       90.81     28.15 o 
  -1   7 -15     1448.43     1393.62     54.74 o 
   0   7 -15      345.42      346.22     33.01 o 
   1   7 -15      209.92      201.85     27.16 o 
   2   7 -15      107.83      134.58     27.49 o 
   3   7 -15      204.35      185.76     30.58 o 
   4   7 -15       52.67       25.10     21.08 o 
   5   7 -15      726.79      716.03     97.37 o 
   6   7 -15      142.60      113.50     41.89 o 
   7   7 -15      111.99       66.97     36.81 o 
   8   7 -15       85.03      102.97     53.57 o 
   9   7 -15       61.50       61.46     55.72 o 
  10   7 -15       10.06       71.23     61.61 o 
 -11   8 -15       73.90        8.72     37.87 o 
 -10   8 -15       93.35       58.81     39.19 o 
  -9   8 -15       29.77       97.05     42.49 o 
  -8   8 -15      291.07      296.55     49.02 o 
  -7   8 -15       18.80       78.27     31.55 o 
  -6   8 -15      270.55      298.70     46.16 o 
  -5   8 -15       39.12        8.65     18.40 o 
  -4   8 -15        2.91       18.76     18.44 o 
  -3   8 -15        0.86      -20.14     21.81 o 
  -2   8 -15      713.30      741.80     63.45 o 
  -1   8 -15     8503.95     7790.60    218.25 o 
   0   8 -15     5393.96     5151.11    122.02 o 
   1   8 -15       84.84       31.16     18.08 o 
   2   8 -15     5515.77     5625.03    147.02 o 
   3   8 -15     4282.95     4180.78    122.81 o 
   4   8 -15        9.75       -3.01     22.84 o 
   5   8 -15     1251.85     1247.23    130.83 o 
   6   8 -15      444.55      347.10     85.45 o 
   7   8 -15      113.06       84.58     54.86 o 
   8   8 -15      306.08      489.56    103.83 o 
   9   8 -15      123.03      119.05     62.33 o 
  10   8 -15      278.08      204.64     79.42 o 
 -10   9 -15        2.11       70.00     46.18 o 
  -9   9 -15       70.92      145.75     44.61 o 
  -8   9 -15       34.68       47.61     56.38 o 
  -7   9 -15       48.79       68.21     31.36 o 
  -6   9 -15       84.24      101.85     34.65 o 
  -5   9 -15      465.85      426.14     43.72 o 
  -4   9 -15      141.96      103.87     26.71 o 
  -3   9 -15      109.48       95.56     29.07 o 
  -2   9 -15      102.15       94.87     30.70 o 
  -1   9 -15      642.61      628.01     54.73 o 
   0   9 -15      893.83      811.01     98.49 o 
   1   9 -15       36.66       11.11     21.75 o 
   2   9 -15       26.93       28.23     19.93 o 
   3   9 -15      333.83      341.53     41.95 o 
   4   9 -15      130.71      239.39     71.66 o 
   5   9 -15       98.42       41.07     49.40 o 
   6   9 -15       24.81       27.29     50.26 o 
   7   9 -15      114.26      259.21     80.85 o 
   8   9 -15      143.95      139.30     67.35 o 
   9   9 -15      189.17      157.11     70.94 o 
  10   9 -15       52.02       27.86     59.45 o 
 -10  10 -15       11.23       49.17     50.11 o 
  -9  10 -15       75.79       35.45     56.93 o 
  -8  10 -15       22.32       53.20     79.87 o 
  -7  10 -15       79.19      100.72     55.39 o 
  -6  10 -15      481.83      419.96     67.52 o 
  -5  10 -15      302.10      243.96     37.83 o 
  -4  10 -15      494.88      489.58     55.88 o 
  -3  10 -15       68.35       33.66     22.49 o 
  -2  10 -15        3.67       13.12     22.90 o 
  -1  10 -15      383.07      273.54     43.12 o 
   0  10 -15       15.76       -4.48     19.34 o 
   1  10 -15      209.39      192.78     37.63 o 
   2  10 -15      573.78      483.92     50.93 o 
   3  10 -15      921.58      859.21    119.91 o 
   4  10 -15       32.01      -21.83     34.61 o 
   5  10 -15       91.67       85.45     55.72 o 
   6  10 -15       50.82       37.91     52.56 o 
   7  10 -15        3.52       27.00     48.68 o 
   8  10 -15      147.95      229.49     84.44 o 
   9  10 -15      106.27       55.29     63.33 o 
  10  10 -15      145.67      192.87     90.62 o 
  -9  11 -15       44.23       69.16     71.60 o 
  -8  11 -15       61.71       83.61     76.56 o 
  -7  11 -15       53.72      113.67     35.94 o 
  -6  11 -15       33.87       88.53     35.10 o 
  -5  11 -15       10.09       30.02     28.69 o 
  -4  11 -15      335.65      357.26     51.15 o 
  -3  11 -15      354.74      350.72     55.18 o 
  -2  11 -15       39.32       48.36     28.78 o 
  -1  11 -15      189.07      205.03     38.97 o 
   0  11 -15      336.24      265.13     43.47 o 
   1  11 -15       35.51      -19.45     20.77 o 
   2  11 -15      220.62      240.01     42.29 o 
   3  11 -15       26.75      -24.52     46.46 o 
   4  11 -15      112.45      123.36     66.92 o 
   5  11 -15       36.46       65.49     56.15 o 
   6  11 -15       15.45      -35.33     41.79 o 
   7  11 -15       61.25       -4.60     46.82 o 
   8  11 -15       15.37      -44.95     44.95 o 
   9  11 -15       28.26       10.48     60.03 o 
  10  11 -15       67.05       52.70     79.85 o 
  -8  12 -15       69.66      117.17     93.69 o 
  -7  12 -15       26.27        2.10     65.81 o 
  -6  12 -15       59.10       57.57     34.26 o 
  -5  12 -15       28.20      -16.18    100.67 o 
  -4  12 -15       17.14       14.18     29.02 o 
  -3  12 -15      235.33      287.75     61.02 o 
  -2  12 -15      240.75      268.14     48.74 o 
  -1  12 -15      326.11      288.95     47.66 o 
   0  12 -15       11.81       -8.18     21.80 o 
   1  12 -15      287.63      238.84     45.86 o 
   2  12 -15       77.14       91.70     34.30 o 
   3  12 -15      199.57      259.79     58.96 o 
   4  12 -15        0.72      -12.78     38.20 o 
   5  12 -15       17.55        6.75     48.97 o 
   6  12 -15      194.02       94.78     71.80 o 
   7  12 -15       77.04       38.63     62.90 o 
   8  12 -15       47.36       35.04     69.94 o 
   9  12 -15      695.02      693.48    142.46 o 
  -7  13 -15       93.93      117.74     93.42 o 
  -6  13 -15       38.47       95.13     45.60 o 
  -5  13 -15      113.08      140.70     86.60 o 
  -4  13 -15       13.84       18.69     41.65 o 
  -3  13 -15       23.35       28.24     32.38 o 
  -2  13 -15       49.25       20.54     29.48 o 
  -1  13 -15      127.61      118.39     38.85 o 
   0  13 -15      139.29      102.11     36.15 o 
   1  13 -15       17.28      -15.43     27.14 o 
   2  13 -15      312.44      231.79     56.51 o 
   3  13 -15       18.53       59.84     40.69 o 
   4  13 -15       23.99       12.92     37.96 o 
   5  13 -15       25.13       10.05     52.70 o 
   6  13 -15       50.43       37.05     62.33 o 
   7  13 -15       46.65       77.84     75.97 o 
  -5  14 -15       10.74       17.19     39.69 o 
  -4  14 -15      118.64      170.50     56.60 o 
  -3  14 -15       78.40      100.25     79.06 o 
  -2  14 -15       31.88      -26.07     29.89 o 
  -1  14 -15      256.21      354.74     57.90 o 
   0  14 -15       32.17       32.81     30.91 o 
   1  14 -15      375.31      304.32     65.74 o 
   2  14 -15      839.82      894.28    171.54 o 
   3  14 -15       68.81       30.60     63.12 o 
   4  14 -15       59.86       20.43     40.74 o 
   5  14 -15       78.08      177.90     58.56 o 
   6  14 -15        2.84        9.05     61.61 o 
  -3  15 -15       93.57      112.69     54.01 o 
  -2  15 -15       72.82      100.83     81.11 o 
  -1  15 -15       43.93       70.33     39.52 o 
   0  15 -15        4.87       -3.56     34.35 o 
   1  15 -15       81.74       41.90     42.94 o 
   2  15 -15       22.89       19.95     41.62 o 
   3  15 -15        5.97        3.82     41.02 o 
   4  15 -15       14.17       51.69     45.24 o 
 -12   0 -14      111.73      227.04    101.53 o 
 -10   0 -14      183.29      136.71     83.01 o 
  -8   0 -14       27.80       10.88     22.33 o 
  -6   0 -14     4741.77     4593.87    122.14 o 
  -4   0 -14      788.20      865.20     30.58 o 
  -2   0 -14     6365.39     6952.70    159.25 o 
   0   0 -14     5788.29     5977.62     93.72 o 
   2   0 -14      488.28      373.29     29.33 o 
   4   0 -14     3419.00     3493.36     90.20 o 
   6   0 -14      951.31      952.18     43.59 o 
   8   0 -14      198.99      221.42     42.80 o 
 -13   1 -14       34.73       32.01     62.75 o 
 -12   1 -14       97.06       82.06     61.32 o 
 -11   1 -14        9.01      -16.77     54.79 o 
 -10   1 -14        6.67       21.43     43.39 o 
  -9   1 -14       42.63       35.66     20.76 o 
  -8   1 -14      230.09      217.67     23.82 o 
  -7   1 -14      415.37      405.05     24.32 o 
  -6   1 -14      683.76      714.25     21.85 o 
  -5   1 -14       71.02       84.50     10.38 o 
  -4   1 -14      406.88      411.96     16.57 o 
  -3   1 -14      241.88      231.57     13.35 o 
  -2   1 -14      151.18      156.97     11.15 o 
  -1   1 -14      442.76      457.89     15.44 o 
   0   1 -14      421.02      423.01     17.61 o 
   1   1 -14      902.42      868.75     31.54 o 
   2   1 -14      818.28      799.59     28.29 o 
   3   1 -14      125.18      113.74     11.38 o 
   4   1 -14      177.41      175.74     14.17 o 
   5   1 -14      311.14      348.92     18.98 o 
   6   1 -14      326.91      375.03     21.98 o 
   7   1 -14      203.03      247.13     21.76 o 
   8   1 -14      713.70      689.38     41.79 o 
   9   1 -14      627.39      724.93     91.33 o 
 -13   2 -14      771.61      837.23    108.16 o 
 -12   2 -14       33.87       60.64     58.37 o 
 -11   2 -14      164.21      192.49     46.53 o 
 -10   2 -14        3.25       15.84     26.54 o 
  -9   2 -14      515.01      381.29     42.00 o 
  -8   2 -14     1466.78     1357.39     51.47 o 
  -7   2 -14       32.99       60.10     14.83 o 
  -6   2 -14     4159.04     4115.54     60.14 o 
  -5   2 -14     1523.04     1468.15     27.22 o 
  -4   2 -14     7123.84     7156.48     75.15 o 
  -3   2 -14      939.38     1029.98     23.77 o 
  -2   2 -14     1670.93     1746.96     33.27 o 
  -1   2 -14      309.79      344.14     14.69 o 
   0   2 -14     8158.01     8208.33     94.71 o 
   1   2 -14      208.81      267.15     14.31 o 
   2   2 -14     2601.73     2900.62     45.32 o 
   3   2 -14      311.38      351.76     16.92 o 
   4   2 -14      448.91      503.04     21.87 o 
   5   2 -14     2699.52     2768.21     51.07 o 
   6   2 -14      875.16      913.51     32.08 o 
   7   2 -14     3417.49     3494.64    106.21 o 
   8   2 -14      889.47      828.64     44.89 o 
   9   2 -14       15.39      152.66     35.47 o 
 -13   3 -14        1.67      -48.95     48.95 o 
 -12   3 -14        4.04        6.95     37.00 o 
 -11   3 -14       55.87       52.05     36.74 o 
 -10   3 -14        7.52       -0.36     26.90 o 
  -9   3 -14       20.53      -12.09     21.57 o 
  -8   3 -14       19.23        2.55     17.73 o 
  -7   3 -14      166.94      177.82     16.52 o 
  -6   3 -14      482.21      494.49     21.72 o 
  -5   3 -14       33.79       31.37     14.91 o 
  -4   3 -14      435.00      405.48     17.40 o 
  -3   3 -14      570.74      580.79     19.09 o 
  -2   3 -14      470.32      484.65     18.07 o 
  -1   3 -14      267.26      244.85     12.76 o 
   0   3 -14      223.22      231.44     15.86 o 
   1   3 -14     1840.95     1824.76     43.97 o 
   2   3 -14       56.05       53.68      9.26 o 
   3   3 -14      212.97      174.65     15.91 o 
   4   3 -14      333.56      314.76     17.20 o 
   5   3 -14       37.64       41.43     10.76 o 
   6   3 -14      650.26      651.65     34.63 o 
   7   3 -14      450.52      458.60     44.33 o 
   8   3 -14     1274.31     1315.81     69.34 o 
   9   3 -14       91.33      260.65     43.23 o 
 -13   4 -14        6.37       48.95     40.89 o 
 -12   4 -14       13.62       34.44     33.92 o 
 -11   4 -14       60.25       48.38     29.63 o 
 -10   4 -14       15.86       41.12     27.84 o 
  -9   4 -14      129.71      144.77     33.30 o 
  -8   4 -14        2.78       23.76     22.30 o 
  -7   4 -14     5980.27     5707.01    101.96 o 
  -6   4 -14      275.97      225.78     22.76 o 
  -5   4 -14     4558.97     4623.03     77.20 o 
  -4   4 -14      825.00      901.29     23.51 o 
  -3   4 -14       11.88       20.56      7.50 o 
  -2   4 -14     1639.31     1926.55     35.78 o 
  -1   4 -14      361.74      411.85     15.87 o 
   0   4 -14      275.84      252.51     19.37 o 
   1   4 -14        9.67       -0.26      7.65 o 
   2   4 -14      674.02      601.59     21.96 o 
   3   4 -14      755.35      697.00     19.43 o 
   4   4 -14     3614.03     3713.62     65.18 o 
   5   4 -14      354.89      332.17     19.98 o 
   6   4 -14       38.45       49.62     17.39 o 
   7   4 -14      773.02      819.39     57.39 o 
   8   4 -14     3106.99     3302.96    158.18 o 
   9   4 -14      999.71     1156.01     95.14 o 
 -12   5 -14       40.74       57.61     41.25 o 
 -11   5 -14       36.66       51.48     32.94 o 
 -10   5 -14       68.92       75.30     31.29 o 
  -9   5 -14       63.94       22.64     24.27 o 
  -8   5 -14      138.61      118.35     28.98 o 
  -7   5 -14      128.99      103.93     19.86 o 
  -6   5 -14     1077.64     1004.25     38.79 o 
  -5   5 -14     1260.39     1294.08     40.98 o 
  -4   5 -14       39.61       31.35     10.71 o 
  -3   5 -14       65.76       67.12      9.68 o 
  -2   5 -14      385.33      361.54     16.74 o 
  -1   5 -14      106.75       97.93     12.51 o 
   0   5 -14      370.29      366.49     20.07 o 
   1   5 -14      502.35      518.96     20.22 o 
   2   5 -14     1034.78     1080.85     29.27 o 
   3   5 -14      568.67      554.39     22.08 o 
   4   5 -14     1251.89     1314.99     33.37 o 
   5   5 -14       58.78       63.32     15.29 o 
   6   5 -14      257.02      275.09     37.68 o 
   7   5 -14      420.84      419.94     72.95 o 
   8   5 -14      293.81      414.46    115.46 o 
   9   5 -14      453.79      471.75     84.73 o 
 -12   6 -14      252.12      247.54     54.42 o 
 -11   6 -14       51.86       67.99     34.97 o 
 -10   6 -14       25.05       30.97     29.59 o 
  -9   6 -14      112.28       88.84     31.90 o 
  -8   6 -14      112.53       88.57     28.27 o 
  -7   6 -14       95.27      104.20     27.47 o 
  -6   6 -14     1094.57     1056.93     47.35 o 
  -5   6 -14     1196.79     1117.87     41.62 o 
  -4   6 -14      496.90      478.22     24.96 o 
  -3   6 -14       49.43       41.03     11.93 o 
  -2   6 -14      584.55      567.46     22.10 o 
  -1   6 -14      192.95      172.55     15.71 o 
   0   6 -14        3.67       -3.18      7.44 o 
   1   6 -14        8.87        3.86      6.36 o 
   2   6 -14      176.98      178.07     17.36 o 
   3   6 -14       43.20       36.51     10.29 o 
   4   6 -14      148.28      171.13     28.94 o 
   5   6 -14      468.73      444.44     55.91 o 
   6   6 -14      336.66      309.68     41.80 o 
   7   6 -14      160.67      119.98     38.98 o 
   8   6 -14     2545.82     2512.05    118.96 o 
   9   6 -14       94.68      146.19     63.47 o 
  10   6 -14      193.91      167.88     63.76 o 
 -12   7 -14      125.51      117.58     45.22 o 
 -11   7 -14       63.36       61.91     33.18 o 
 -10   7 -14       41.52       24.08     29.17 o 
  -9   7 -14      145.82      147.74     34.76 o 
  -8   7 -14      364.00      194.29     98.44 o 
  -7   7 -14      474.28      445.48     44.62 o 
  -6   7 -14      504.61      506.52     49.59 o 
  -5   7 -14       70.35       42.91     23.05 o 
  -4   7 -14      107.39      112.80     21.05 o 
  -3   7 -14       58.96       24.17     17.25 o 
  -2   7 -14     1023.25      908.87     55.53 o 
  -1   7 -14     1150.74     1098.47     63.78 o 
   0   7 -14       80.25       66.92     12.52 o 
   1   7 -14       61.47       47.72      8.54 o 
   2   7 -14       15.75       10.51      7.47 o 
   3   7 -14       58.57       67.94     24.07 o 
   4   7 -14      981.48     1109.32     58.67 o 
   5   7 -14      536.07      522.89     70.87 o 
   6   7 -14       22.80      -11.64     68.00 o 
   7   7 -14      120.38       98.39     40.66 o 
   8   7 -14       55.39       98.95     54.86 o 
   9   7 -14      324.00      328.14     85.45 o 
  10   7 -14       49.58       27.86     48.54 o 
 -11   8 -14       83.12      118.24     46.75 o 
 -10   8 -14      163.17       82.64     40.99 o 
  -9   8 -14      206.69      247.29     80.32 o 
  -8   8 -14      169.27      165.92     41.74 o 
  -7   8 -14      274.45      242.15     43.99 o 
  -6   8 -14      301.43      287.55     44.18 o 
  -5   8 -14      373.99      414.98     40.26 o 
  -4   8 -14       98.97      116.64     25.26 o 
  -3   8 -14      241.50      228.03     35.65 o 
  -2   8 -14      981.41      853.38     57.87 o 
  -1   8 -14     2388.38     2390.86     90.79 o 
   0   8 -14     1156.30     1107.73     62.52 o 
   1   8 -14      100.28       86.16     12.99 o 
   2   8 -14     2980.45     3054.46     97.19 o 
   3   8 -14       87.68       75.54     25.83 o 
   4   8 -14       99.98       48.75     27.90 o 
   5   8 -14       59.46       54.71     45.38 o 
   6   8 -14       68.61      -24.84     37.19 o 
   7   8 -14       14.90       25.56     45.24 o 
   8   8 -14      217.18      223.02     74.82 o 
   9   8 -14       27.66       25.13     51.12 o 
  10   8 -14      160.90      181.81     73.81 o 
 -11   9 -14        0.16       50.27     56.09 o 
 -10   9 -14       65.42      122.46     42.83 o 
  -9   9 -14       65.23       59.58     34.48 o 
  -8   9 -14       95.01       50.73     33.85 o 
  -7   9 -14      538.71      481.55     58.14 o 
  -6   9 -14      106.51       46.12     69.87 o 
  -5   9 -14      662.09      676.56     50.70 o 
  -4   9 -14       12.35        6.11     18.23 o 
  -3   9 -14      120.83       83.67     36.92 o 
  -2   9 -14      405.34      429.21     47.27 o 
  -1   9 -14      894.46      897.57     61.26 o 
   0   9 -14        5.71      -17.04     17.04 o 
   1   9 -14       12.62       -4.93     18.07 o 
   2   9 -14      447.02      472.92     47.42 o 
   3   9 -14     1362.12     1371.63     69.12 o 
   4   9 -14      941.25      922.68    117.76 o 
   5   9 -14      180.46      239.11     70.51 o 
   6   9 -14        9.08       36.19     45.95 o 
   7   9 -14      121.02      176.64     71.52 o 
   8   9 -14      204.50      198.32     76.54 o 
   9   9 -14      410.53      399.23     98.95 o 
  10   9 -14       22.19       11.92     53.28 o 
 -10  10 -14      206.05      243.33     59.12 o 
  -9  10 -14        8.47       97.24     58.43 o 
  -8  10 -14       96.26      109.91     39.77 o 
  -7  10 -14       47.78       63.00     39.32 o 
  -6  10 -14        8.87        0.37     24.60 o 
  -5  10 -14      198.44      176.15     39.32 o 
  -4  10 -14     1337.07     1299.43     67.52 o 
  -3  10 -14       88.38      112.62     31.77 o 
  -2  10 -14      111.78      157.04     36.88 o 
  -1  10 -14       21.93       38.29     24.44 o 
   0  10 -14     2163.29     1926.31    109.69 o 
   1  10 -14     2163.93     1997.17     87.54 o 
   2  10 -14        9.47       -0.59     28.97 o 
   3  10 -14       18.87       51.48     33.60 o 
   4  10 -14      246.39      229.92     72.67 o 
   5  10 -14      134.01       98.08     54.57 o 
   6  10 -14      109.31      117.04     64.19 o 
   7  10 -14       36.69       12.21     52.56 o 
   8  10 -14      821.19      839.67    136.86 o 
   9  10 -14      174.86      214.84     86.31 o 
  10  10 -14       69.46       83.44     70.22 o 
  -9  11 -14       75.89      120.44     59.06 o 
  -8  11 -14       85.70      166.42     54.50 o 
  -7  11 -14       23.49       54.06     31.58 o 
  -6  11 -14       43.94       67.62     39.61 o 
  -5  11 -14      272.36      275.59     48.73 o 
  -4  11 -14      187.30      172.67     54.01 o 
  -3  11 -14      111.88       73.87     31.72 o 
  -2  11 -14        3.54        1.90     23.55 o 
  -1  11 -14      152.13       96.85     38.07 o 
   0  11 -14      544.66      549.20     71.06 o 
   1  11 -14       42.25       47.72     25.31 o 
   2  11 -14       84.20       72.28     30.36 o 
   3  11 -14      158.85       33.70     32.41 o 
   4  11 -14       53.81       65.20     53.13 o 
   5  11 -14       70.15      146.19     64.62 o 
   6  11 -14        3.51       -0.43     42.94 o 
   7  11 -14       49.84      108.71     73.38 o 
   8  11 -14       54.97       49.26     54.71 o 
   9  11 -14       57.50       60.60     63.33 o 
  10  11 -14      220.68      153.23     86.02 o 
  -8  12 -14      311.85      306.48     74.77 o 
  -7  12 -14        8.32      -23.68     27.46 o 
  -6  12 -14       67.69       83.64     63.11 o 
  -5  12 -14      443.29      387.03     72.88 o 
  -4  12 -14      270.54      299.64     50.00 o 
  -3  12 -14      124.23      118.61     34.72 o 
  -2  12 -14       93.34       30.13     28.98 o 
  -1  12 -14        7.33       -2.29     23.14 o 
   0  12 -14     1326.38     1325.90    100.27 o 
   1  12 -14       21.11       31.97     27.83 o 
   2  12 -14     1420.11     1364.66     84.15 o 
   3  12 -14      143.12      148.33     47.29 o 
   4  12 -14      197.44      223.02     75.97 o 
   5  12 -14      188.75      141.31     75.82 o 
   6  12 -14      126.54       -3.59     51.12 o 
   7  12 -14       64.07      -14.65     49.98 o 
   8  12 -14      144.01       57.59     69.51 o 
   9  12 -14     1061.75     1175.57    173.77 o 
  -7  13 -14       43.56       89.24     78.34 o 
  -6  13 -14       32.11       83.91    105.19 o 
  -5  13 -14       76.00      100.74     40.98 o 
  -4  13 -14       35.28       94.27     44.13 o 
  -3  13 -14      101.20       74.40     37.07 o 
  -2  13 -14       32.37       21.50     30.23 o 
  -1  13 -14      298.83      296.64     50.37 o 
   0  13 -14       62.99       14.13     28.79 o 
   1  13 -14       66.95       32.85     31.06 o 
   2  13 -14      110.54      121.00     49.19 o 
   3  13 -14      103.83       90.18     43.60 o 
   4  13 -14      172.88      287.70     64.04 o 
   5  13 -14       97.04       68.36     70.51 o 
   6  13 -14      137.47      114.17     79.56 o 
   7  13 -14       40.52      -20.54     59.31 o 
   8  13 -14       18.26      116.32     82.57 o 
  -6  14 -14       58.56       26.57     81.71 o 
  -5  14 -14      104.54      181.43     52.37 o 
  -4  14 -14       53.55      114.08     46.30 o 
  -3  14 -14       10.94       65.44     41.82 o 
  -2  14 -14       35.91       11.06     49.96 o 
  -1  14 -14      641.73      716.70     72.67 o 
   0  14 -14        5.48        1.35     30.97 o 
   1  14 -14      223.54      228.34     51.75 o 
   2  14 -14       30.18       29.74     36.54 o 
   3  14 -14      387.47      508.72     89.90 o 
   4  14 -14        6.31      -27.93     27.93 o 
   5  14 -14        3.17       38.76     43.55 o 
   6  14 -14       18.75      -54.86     54.86 o 
  -4  15 -14       13.26       51.17     99.74 o 
  -3  15 -14       45.66       53.95     59.67 o 
  -2  15 -14      113.04       94.46     89.79 o 
  -1  15 -14        6.00       38.06     35.60 o 
   0  15 -14        6.74        8.20     32.50 o 
   1  15 -14       62.13       18.35     40.66 o 
   2  15 -14       31.64       -3.60     39.12 o 
   3  15 -14       14.52       19.53     41.59 o 
   4  15 -14       81.93      124.35     54.80 o 
 -13   0 -13      455.39      312.49    117.47 o 
 -11   0 -13      563.30      551.74    114.46 o 
  -9   0 -13       31.21       38.13     26.58 o 
  -7   0 -13     1048.50     1026.73     43.46 o 
  -5   0 -13     2467.26     2448.68     56.13 o 
  -3   0 -13      955.68      987.76     30.37 o 
  -1   0 -13      659.17      584.80     27.84 o 
   1   0 -13     1482.42     1481.02     49.31 o 
   3   0 -13     2337.13     2632.15    123.50 o 
   5   0 -13      238.78      253.98     20.95 o 
   7   0 -13       36.89       49.54     17.91 o 
   9   0 -13       51.97      101.96     37.19 o 
 -13   1 -13      841.14      754.64    106.83 o 
 -12   1 -13      257.44      150.16    107.49 o 
 -11   1 -13       16.85      -26.11     26.11 o 
 -10   1 -13       40.11        7.85     30.06 o 
  -9   1 -13       34.17       52.17     19.28 o 
  -8   1 -13        6.38       17.62     14.66 o 
  -7   1 -13      118.40      123.03     16.51 o 
  -6   1 -13       69.39       77.53      9.94 o 
  -5   1 -13      232.58      218.08     13.60 o 
  -4   1 -13       42.33       35.33      7.34 o 
  -3   1 -13      565.15      557.08     16.67 o 
  -2   1 -13       12.27       13.15      7.19 o 
  -1   1 -13      450.01      463.97     14.84 o 
   0   1 -13      818.79      811.73     21.11 o 
   1   1 -13     2105.77     2041.36     53.74 o 
   2   1 -13      201.91      138.70     12.54 o 
   3   1 -13      259.09      267.47     19.40 o 
   4   1 -13      264.45      301.78     19.03 o 
   5   1 -13     1133.25     1162.79     30.40 o 
   6   1 -13      148.30      175.46     14.25 o 
   7   1 -13        8.93        7.93     11.04 o 
   8   1 -13      268.87      276.60     28.58 o 
   9   1 -13      142.68      190.17     34.59 o 
 -13   2 -13      377.60      389.58     89.04 o 
 -12   2 -13       19.33       18.16     33.67 o 
 -11   2 -13      237.18      210.39     46.85 o 
 -10   2 -13       47.73       30.55     27.05 o 
  -9   2 -13       56.05       71.36     28.09 o 
  -8   2 -13      658.16      619.41     38.16 o 
  -7   2 -13     1950.57     1930.55     45.59 o 
  -6   2 -13     1162.18     1077.79     27.87 o 
  -5   2 -13     1041.35     1024.75     22.08 o 
  -4   2 -13     2955.03     2977.26     40.92 o 
  -3   2 -13     1390.69     1444.75     27.64 o 
  -2   2 -13     2727.08     2752.36     43.31 o 
  -1   2 -13      364.22      434.49     15.65 o 
   0   2 -13    26555.38    27697.32    276.93 o 
   1   2 -13     1069.16     1098.56     23.13 o 
   2   2 -13     2148.05     2565.90     40.73 o 
   3   2 -13      203.29      249.34     14.61 o 
   4   2 -13       43.03       54.84     10.04 o 
   5   2 -13     1660.72     1806.04     38.75 o 
   6   2 -13       50.72       43.86     12.41 o 
   7   2 -13      499.44      530.18     33.03 o 
   8   2 -13      117.57      126.78     34.35 o 
   9   2 -13      937.26     1140.10     99.38 o 
 -13   3 -13      104.41       58.91     41.86 o 
 -12   3 -13      126.41      122.93     43.46 o 
 -11   3 -13       55.80       37.57     34.77 o 
 -10   3 -13      174.89      149.51     34.72 o 
  -9   3 -13      173.71      182.47     33.87 o 
  -8   3 -13      236.98      232.45     33.96 o 
  -7   3 -13      667.47      664.25     26.39 o 
  -6   3 -13      477.60      461.48     30.80 o 
  -5   3 -13      240.82      237.83     15.44 o 
  -4   3 -13      777.17      790.07     18.38 o 
  -3   3 -13       46.08       39.92      8.50 o 
  -2   3 -13      667.23      666.44     19.86 o 
  -1   3 -13      298.88      289.42     13.21 o 
   0   3 -13      186.71      203.44     12.09 o 
   1   3 -13     1458.14     1428.07     37.17 o 
   2   3 -13       51.68       54.80      8.87 o 
   3   3 -13     1134.77     1105.99     25.18 o 
   4   3 -13      205.80      210.23     22.41 o 
   5   3 -13      636.57      655.90     23.21 o 
   6   3 -13      293.36      280.29     29.78 o 
   7   3 -13      193.40      213.68     27.09 o 
   8   3 -13      348.52      358.99     32.70 o 
   9   3 -13      977.38     1070.31     95.36 o 
 -13   4 -13        2.94       61.47     47.46 o 
 -12   4 -13       15.53       42.04     53.86 o 
 -11   4 -13      111.84       84.57     35.82 o 
 -10   4 -13      235.06      284.51     57.62 o 
  -9   4 -13       20.45       24.65     23.31 o 
  -8   4 -13     1060.15     1099.15     59.43 o 
  -7   4 -13     1300.69     1276.08     42.91 o 
  -6   4 -13      146.51      141.33     18.10 o 
  -5   4 -13      852.03      866.53     31.95 o 
  -4   4 -13     1907.25     1842.66     42.30 o 
  -3   4 -13     1944.42     2140.91     42.20 o 
  -2   4 -13     1098.04     1054.66     25.30 o 
  -1   4 -13     1477.30     1525.73     28.57 o 
   0   4 -13       22.81       12.03     10.91 o 
   1   4 -13        7.56       11.41      6.49 o 
   2   4 -13     3185.34     3321.17     56.16 o 
   3   4 -13     4015.70     4282.98     60.57 o 
   4   4 -13        9.64        6.34      7.43 o 
   5   4 -13      628.55      671.27     25.89 o 
   6   4 -13      731.64      750.98     36.51 o 
   7   4 -13       69.26       57.04     19.26 o 
   8   4 -13      624.34      682.03     60.61 o 
   9   4 -13      139.45      234.74     70.37 o 
 -12   5 -13      198.50      143.05     48.46 o 
 -11   5 -13      283.22      299.95     46.69 o 
 -10   5 -13        9.46       20.74     26.34 o 
  -9   5 -13       34.42       42.02     27.30 o 
  -8   5 -13      274.94      229.98     34.47 o 
  -7   5 -13      134.69      108.17     18.79 o 
  -6   5 -13      238.45      219.29     20.56 o 
  -5   5 -13       96.14      114.96     15.67 o 
  -4   5 -13      105.43      109.08     13.45 o 
  -3   5 -13      214.46      198.12     13.34 o 
  -2   5 -13      112.94      107.08     10.71 o 
  -1   5 -13        5.25       10.51      6.61 o 
   0   5 -13      933.36      907.46     28.92 o 
   1   5 -13      225.77      259.39     19.82 o 
   2   5 -13      476.30      486.80     19.21 o 
   3   5 -13     1267.19     1252.33     37.73 o 
   4   5 -13      898.98      902.69     24.42 o 
   5   5 -13       18.69       18.49     10.95 o 
   6   5 -13      182.04      157.94     29.99 o 
   7   5 -13      297.09      371.71     52.46 o 
   8   5 -13      255.50      306.34     86.38 o 
   9   5 -13      294.07      302.73     74.68 o 
 -12   6 -13      268.93      192.98     50.34 o 
 -11   6 -13       19.81       11.59     29.33 o 
 -10   6 -13      124.13      108.13     33.07 o 
  -9   6 -13       36.81       49.58     27.78 o 
  -8   6 -13     1404.36     1279.99     66.21 o 
  -7   6 -13     1307.49     1150.29     71.36 o 
  -6   6 -13       19.66       -0.94     14.68 o 
  -5   6 -13       35.00       45.85     14.31 o 
  -4   6 -13      160.40      190.01     17.52 o 
  -3   6 -13       33.73       31.30     10.44 o 
  -2   6 -13       83.49       76.29     10.84 o 
  -1   6 -13     1276.45     1222.98     29.47 o 
   0   6 -13      400.62      404.59     20.08 o 
   1   6 -13      673.08      723.13     21.34 o 
   2   6 -13      976.18     1141.71     28.55 o 
   3   6 -13     5359.39     5430.85    116.19 o 
   4   6 -13     2516.36     2478.74     61.26 o 
   5   6 -13       85.31       48.76     24.21 o 
   6   6 -13      466.33      469.28     48.68 o 
   7   6 -13     1632.91     1474.46     88.99 o 
   8   6 -13     1108.77     1147.61     83.07 o 
   9   6 -13      704.11      705.98    104.98 o 
  10   6 -13      187.60      214.41     69.08 o 
 -12   7 -13      118.34      230.03     47.10 o 
 -11   7 -13       32.12       51.09     33.81 o 
 -10   7 -13        5.63       30.55     27.82 o 
  -9   7 -13      166.42      197.00     38.73 o 
  -8   7 -13      380.89      258.56     72.51 o 
  -7   7 -13      280.08      285.56     37.53 o 
  -6   7 -13      145.22      107.52     22.92 o 
  -5   7 -13       44.93       28.21     16.63 o 
  -4   7 -13       16.78       31.04     15.17 o 
  -3   7 -13      284.61      298.23     25.93 o 
  -2   7 -13       12.08       50.70     32.53 o 
  -1   7 -13       52.26       26.07     10.88 o 
   0   7 -13      375.39      360.23     20.59 o 
   1   7 -13      260.12      288.38     17.25 o 
   2   7 -13      139.11      133.42     10.46 o 
   3   7 -13      115.92      107.17     16.96 o 
   4   7 -13      614.03      696.33     50.78 o 
   5   7 -13       39.43       13.31     23.70 o 
   6   7 -13       88.13       97.65     49.26 o 
   7   7 -13       33.59        9.03     30.08 o 
   8   7 -13      276.00      375.97     86.74 o 
   9   7 -13      526.64      673.09    109.86 o 
  10   7 -13      226.78      385.59     91.62 o 
 -11   8 -13      149.46      103.66     95.18 o 
 -10   8 -13       60.90       96.25     35.69 o 
  -9   8 -13      109.62       63.28     30.10 o 
  -8   8 -13      104.23       94.08     31.00 o 
  -7   8 -13      177.94      138.06     31.29 o 
  -6   8 -13     3119.76     3147.29    147.63 o 
  -5   8 -13      620.63      634.70     46.86 o 
  -4   8 -13       73.90       44.80     19.28 o 
  -3   8 -13      168.10      131.89     26.52 o 
  -2   8 -13       65.11      104.10     27.90 o 
  -1   8 -13      208.87      186.55     51.96 o 
   0   8 -13     1741.49     1739.19     46.94 o 
   1   8 -13      146.86      161.05     25.66 o 
   2   8 -13      675.68      641.31     48.88 o 
   3   8 -13      551.20      603.77     27.10 o 
   4   8 -13      648.36      649.42     68.37 o 
   5   8 -13      259.49      158.26     58.30 o 
   6   8 -13     1350.54     1167.82    129.97 o 
   7   8 -13     1699.67     1596.92    146.19 o 
   8   8 -13      116.34      219.43     72.67 o 
   9   8 -13      621.66      580.89    108.85 o 
  10   8 -13       78.14       85.30     61.61 o 
 -11   9 -13        8.60       12.07     54.60 o 
 -10   9 -13      303.12      357.14     57.20 o 
  -9   9 -13        9.20       27.25     45.16 o 
  -8   9 -13      196.55      161.38     42.11 o 
  -7   9 -13      430.80      430.05     70.49 o 
  -6   9 -13       14.20       17.73     28.21 o 
  -5   9 -13      508.01      480.54     43.95 o 
  -4   9 -13      129.70       86.51     24.04 o 
  -3   9 -13      135.78      180.53     34.36 o 
  -2   9 -13      157.33      214.72     36.51 o 
  -1   9 -13      652.86      625.02     53.16 o 
   0   9 -13      228.15      176.61     34.77 o 
   1   9 -13      550.02      564.89     71.00 o 
   2   9 -13       43.32       64.55     26.63 o 
   3   9 -13      336.76      387.36    106.99 o 
   4   9 -13      173.41      124.36     56.44 o 
   5   9 -13       92.97      159.12     60.75 o 
   6   9 -13      129.70      239.68     73.24 o 
   7   9 -13      191.00      221.73     71.09 o 
   8   9 -13      163.40      215.99     82.14 o 
   9   9 -13       69.81       94.35     63.47 o 
  10   9 -13        1.59      -21.97     52.13 o 
 -10  10 -13      134.59      188.22     71.06 o 
  -9  10 -13       36.16        1.35     34.99 o 
  -8  10 -13       10.52       30.50     45.94 o 
  -7  10 -13       77.76      118.58     56.74 o 
  -6  10 -13      138.51      109.29     34.92 o 
  -5  10 -13      264.12      231.81     43.69 o 
  -4  10 -13      979.52      993.65     60.37 o 
  -3  10 -13      100.45      101.66     31.67 o 
  -2  10 -13      457.31      507.29     61.99 o 
  -1  10 -13      233.61      188.96     37.42 o 
   0  10 -13     2682.86     2469.41     98.55 o 
   1  10 -13     1582.92     1540.35     76.34 o 
   2  10 -13     1194.02     1138.68     69.50 o 
   3  10 -13     1397.37     1321.65    100.74 o 
   4  10 -13      282.22      205.79     71.80 o 
   5  10 -13       42.94       63.76     49.83 o 
   6  10 -13      551.40      531.06    108.85 o 
   7  10 -13      150.76        7.47     49.54 o 
   8  10 -13       37.01        1.44     48.68 o 
   9  10 -13       56.72       -7.47     53.28 o 
  10  10 -13      117.68      202.49     89.75 o 
  -9  11 -13       92.97      148.38     49.02 o 
  -8  11 -13        0.81       81.54     48.67 o 
  -7  11 -13       11.69        0.34     29.01 o 
  -6  11 -13      149.37      177.58     43.80 o 
  -5  11 -13       97.07      130.46     38.67 o 
  -4  11 -13      234.81      341.75     49.81 o 
  -3  11 -13      112.68      126.28     47.81 o 
  -2  11 -13       61.53       65.78     28.47 o 
  -1  11 -13      114.57      105.73     33.66 o 
   0  11 -13        4.99      -13.01     22.52 o 
   1  11 -13      102.81      106.64     32.06 o 
   2  11 -13      184.65      139.79     40.94 o 
   3  11 -13      194.73      172.85     45.47 o 
   4  11 -13        8.78       44.37     43.66 o 
   5  11 -13      177.57      166.73     71.66 o 
   6  11 -13       15.97      -34.61     44.81 o 
   7  11 -13       27.63       23.84     54.86 o 
   8  11 -13       23.01      -22.55     47.97 o 
   9  11 -13       24.51      -41.79     53.28 o 
  -8  12 -13      103.52       85.98     59.73 o 
  -7  12 -13       27.93       15.95     36.29 o 
  -6  12 -13      114.45      154.01     39.42 o 
  -5  12 -13       31.52       37.24     46.28 o 
  -4  12 -13      249.87      226.15     58.42 o 
  -3  12 -13      167.00       80.12     35.64 o 
  -2  12 -13       54.39       39.67     29.48 o 
  -1  12 -13       48.96       51.33     29.46 o 
   0  12 -13        6.68      -10.43     28.25 o 
   1  12 -13      256.81      223.59     42.16 o 
   2  12 -13      126.42       80.47     39.07 o 
   3  12 -13      177.13      197.55     52.08 o 
   4  12 -13        1.34      -27.29     41.65 o 
   5  12 -13       18.60       65.77     63.47 o 
   6  12 -13        6.97      -24.13     44.66 o 
   7  12 -13       27.10       -7.47     53.85 o 
   8  12 -13      448.40      563.37    131.11 o 
   9  12 -13      744.29     1011.72    164.00 o 
  -7  13 -13      342.23      391.51     58.09 o 
  -6  13 -13        6.84       41.95     58.29 o 
  -5  13 -13       86.04      108.69     45.84 o 
  -4  13 -13       14.35        3.59     38.92 o 
  -3  13 -13       21.33       11.75     29.21 o 
  -2  13 -13      123.72       85.32     35.24 o 
  -1  13 -13       62.35       35.50     31.11 o 
   0  13 -13      155.51      107.10     37.11 o 
   1  13 -13       10.62       13.17     28.79 o 
   2  13 -13       51.89       55.74     36.61 o 
   3  13 -13      133.22      107.78     45.87 o 
   4  13 -13       63.24      106.51     46.24 o 
   5  13 -13       55.87       27.29     63.33 o 
   6  13 -13       84.33      -22.40     53.57 o 
   7  13 -13       32.15        4.02     59.02 o 
   8  13 -13       37.83       48.83     68.07 o 
  -6  14 -13      114.68      148.54     55.63 o 
  -5  14 -13      132.66      123.36     51.84 o 
  -4  14 -13        1.87       76.40     42.41 o 
  -3  14 -13       94.81      195.23     60.28 o 
  -2  14 -13       40.47       42.40     33.80 o 
  -1  14 -13        3.71        4.62     29.98 o 
   0  14 -13      508.95      553.32     66.61 o 
   1  14 -13      780.29      756.18     74.68 o 
   2  14 -13      380.65      290.20     64.00 o 
   3  14 -13     1063.16     1205.82    155.10 o 
   4  14 -13       62.05       31.55     40.72 o 
   5  14 -13       24.36       36.54     44.55 o 
   6  14 -13       91.45       67.21     76.54 o 
  -4  15 -13       36.65       89.50     42.24 o 
  -3  15 -13       40.05       66.69     48.01 o 
  -2  15 -13      143.85      150.47     45.77 o 
  -1  15 -13       36.14       -4.10     34.34 o 
   0  15 -13      106.58       65.90     39.63 o 
   1  15 -13      114.42       48.04     44.37 o 
   2  15 -13       95.73       68.04     44.99 o 
   3  15 -13       30.34       38.46     43.83 o 
   4  15 -13       54.81       36.24     43.53 o 
 -12   0 -12      182.43      105.98     82.14 o 
 -10   0 -12      535.28      361.20     57.16 o 
  -8   0 -12      255.77      242.68     35.26 o 
  -6   0 -12     3901.28     4052.16     72.24 o 
  -4   0 -12       32.45       43.00     16.05 o 
  -2   0 -12     4210.88     4040.03    114.29 o 
   0   0 -12      120.45      163.53     14.11 o 
   2   0 -12      371.35      280.94     25.53 o 
   4   0 -12     4421.86     4845.34     91.44 o 
   6   0 -12     6591.44     6590.68    144.60 o 
   8   0 -12      224.41      225.15     43.57 o 
 -13   1 -12       89.38       66.52    105.34 o 
 -12   1 -12      131.85       97.76     64.67 o 
 -11   1 -12       17.25       45.63     32.26 o 
 -10   1 -12       65.03      101.27     35.86 o 
  -9   1 -12       53.73       68.99     20.04 o 
  -8   1 -12      478.66      528.38     31.41 o 
  -7   1 -12      266.63      271.47     17.22 o 
  -6   1 -12      557.90      616.48     18.42 o 
  -5   1 -12      246.13      254.72     14.01 o 
  -4   1 -12      944.85      923.61     21.46 o 
  -3   1 -12      469.26      468.69     18.16 o 
  -2   1 -12      297.23      266.16     13.83 o 
  -1   1 -12      121.43      119.08      8.70 o 
   0   1 -12     2288.62     2245.66     37.30 o 
   1   1 -12      879.78      834.18     32.82 o 
   2   1 -12      197.51      208.32     18.68 o 
   3   1 -12      680.65      681.27     28.54 o 
   4   1 -12      107.95      112.70     11.60 o 
   5   1 -12      474.31      483.72     23.27 o 
   6   1 -12       86.89       77.05     11.13 o 
   7   1 -12       13.95       18.97     11.44 o 
   8   1 -12      140.42      196.50     34.55 o 
   9   1 -12       26.94       67.90     21.94 o 
  10   1 -12      123.81      279.32     55.29 o 
 -13   2 -12      241.15      228.78     76.48 o 
 -12   2 -12       66.32       15.93     41.06 o 
 -11   2 -12      227.01      124.11     40.61 o 
 -10   2 -12      310.98      298.92     59.18 o 
  -9   2 -12      562.15      485.26     44.37 o 
  -8   2 -12      247.02      242.16     24.38 o 
  -7   2 -12      874.76      776.11     31.77 o 
  -6   2 -12      396.10      344.15     16.65 o 
  -5   2 -12     1194.75     1227.30     21.43 o 
  -4   2 -12      730.16      723.23     17.57 o 
  -3   2 -12      193.31      182.31     11.10 o 
  -2   2 -12     1193.15     1090.86     23.05 o 
  -1   2 -12      100.02       98.35      9.09 o 
   0   2 -12      466.60      450.16     13.75 o 
   1   2 -12     2872.33     2895.17     47.59 o 
   2   2 -12     5892.01     6092.04     71.16 o 
   3   2 -12     1858.85     1933.09     37.22 o 
   4   2 -12     1507.75     1630.51     34.27 o 
   5   2 -12       26.34       23.54      8.81 o 
   6   2 -12        9.72       11.27      8.81 o 
   7   2 -12      456.49      535.36     32.08 o 
   8   2 -12     3979.35     3836.98     97.43 o 
   9   2 -12     1027.76     1193.87     79.49 o 
 -13   3 -12       77.23       84.70     45.60 o 
 -12   3 -12       13.68       25.14     36.79 o 
 -11   3 -12      149.43      177.58     66.16 o 
 -10   3 -12       71.02       71.45     31.41 o 
  -9   3 -12       84.94       71.73     27.74 o 
  -8   3 -12       91.27       77.41     25.51 o 
  -7   3 -12      574.17      535.91     28.88 o 
  -6   3 -12      104.59      102.57     10.85 o 
  -5   3 -12      291.53      353.77     14.28 o 
  -4   3 -12     2288.80     2318.00     37.82 o 
  -3   3 -12      266.73      327.38     13.89 o 
  -2   3 -12      348.92      314.72     13.49 o 
  -1   3 -12       66.97       61.64      8.10 o 
   0   3 -12      764.41      768.28     20.17 o 
   1   3 -12      679.46      657.17     30.45 o 
   2   3 -12      699.63      689.61     21.49 o 
   3   3 -12      835.76      918.43     22.36 o 
   4   3 -12        9.74        7.41      7.45 o 
   5   3 -12      817.79      883.29     25.68 o 
   6   3 -12      433.82      465.40     29.46 o 
   7   3 -12      201.26      199.18     35.22 o 
   8   3 -12      519.11      520.96     37.62 o 
   9   3 -12      312.01      428.05     85.09 o 
 -13   4 -12       12.95       35.95     54.69 o 
 -12   4 -12       70.12       48.75     39.21 o 
 -11   4 -12      332.73      285.93     44.15 o 
 -10   4 -12       84.27       26.31     27.12 o 
  -9   4 -12       49.59       60.97     33.58 o 
  -8   4 -12      136.10      123.35     26.69 o 
  -7   4 -12     4112.00     3846.41     77.78 o 
  -6   4 -12      479.95      456.02     25.66 o 
  -5   4 -12     4718.30     4738.37     72.75 o 
  -4   4 -12    15849.79    14792.91    179.94 o 
  -3   4 -12      321.07      339.41     14.82 o 
  -2   4 -12        3.86        9.80      6.18 o 
  -1   4 -12     6151.10     6484.46     78.64 o 
   0   4 -12      598.17      659.71     22.67 o 
   1   4 -12     4871.02     4925.75     72.70 o 
   2   4 -12     3219.26     3164.45     53.44 o 
   3   4 -12      663.65      647.65     18.54 o 
   4   4 -12     1154.98     1251.14     40.53 o 
   5   4 -12      404.62      423.17     20.79 o 
   6   4 -12       29.75       18.36     19.85 o 
   7   4 -12     1596.77     1674.43     60.20 o 
   8   4 -12      559.05      702.64     57.45 o 
   9   4 -12     1555.92     1523.07     82.39 o 
 -13   5 -12       75.75       53.96     43.91 o 
 -12   5 -12       14.25      -29.51     29.51 o 
 -11   5 -12       41.36       38.33     35.10 o 
 -10   5 -12       35.85      -12.15     24.46 o 
  -9   5 -12       13.98       -4.19     24.33 o 
  -8   5 -12      206.63      201.48     31.21 o 
  -7   5 -12       81.42       76.87     20.76 o 
  -6   5 -12      311.73      292.61     23.55 o 
  -5   5 -12     1410.60     1370.88     38.27 o 
  -4   5 -12      219.14      202.65     17.90 o 
  -3   5 -12       23.34       16.99      8.13 o 
  -2   5 -12      338.20      327.49     14.84 o 
  -1   5 -12       82.43       88.25      9.62 o 
   0   5 -12       45.81       39.32     11.15 o 
   1   5 -12      992.78     1017.97     25.33 o 
   2   5 -12       91.13      119.20     10.27 o 
   3   5 -12     2260.64     2217.72     37.52 o 
   4   5 -12       70.47       71.07     11.83 o 
   5   5 -12      357.53      379.86     28.03 o 
   6   5 -12      178.13      102.10     22.86 o 
   7   5 -12      171.43      135.82     31.08 o 
   8   5 -12      224.92      241.26     44.53 o 
   9   5 -12      211.36      321.39     71.95 o 
  10   5 -12      268.55      327.86     74.25 o 
 -12   6 -12        1.74       52.64     38.57 o 
 -11   6 -12        1.06       41.63     32.25 o 
 -10   6 -12       22.42       25.92     34.08 o 
  -9   6 -12      346.95      324.14     50.30 o 
  -8   6 -12       24.50       38.27     22.88 o 
  -7   6 -12      152.59      189.09     47.43 o 
  -6   6 -12      945.80      854.73     49.00 o 
  -5   6 -12     2124.53     2173.70     54.18 o 
  -4   6 -12      179.85      258.80     19.37 o 
  -3   6 -12      473.92      479.41     22.94 o 
  -2   6 -12     1034.72      981.32     30.06 o 
  -1   6 -12      179.54      168.62     12.48 o 
   0   6 -12      632.38      611.71     18.44 o 
   1   6 -12     1526.47     1627.70     31.83 o 
   2   6 -12       20.28       20.64      6.22 o 
   3   6 -12      206.96      212.19     11.10 o 
   4   6 -12      488.03      519.71     18.73 o 
   5   6 -12      819.38      711.50     65.64 o 
   6   6 -12       54.87       35.43     22.55 o 
   7   6 -12     1401.71     1353.08     83.82 o 
   8   6 -12       57.76      105.26     52.99 o 
   9   6 -12     1607.51     1514.20    133.27 o 
  10   6 -12      706.30      723.21    105.26 o 
 -12   7 -12       23.48       65.50     36.33 o 
 -11   7 -12      119.71      154.94     47.38 o 
 -10   7 -12       17.55        3.07     27.12 o 
  -9   7 -12       19.86       30.12     37.46 o 
  -8   7 -12      305.05      236.08     35.61 o 
  -7   7 -12       10.73       -5.13     19.91 o 
  -6   7 -12      334.10      364.88     38.14 o 
  -5   7 -12       96.73      110.78     21.59 o 
  -4   7 -12       94.61      131.93     21.13 o 
  -3   7 -12      230.23      249.04     24.12 o 
  -2   7 -12       39.29       29.60      9.31 o 
  -1   7 -12      321.98      310.71     17.17 o 
   0   7 -12      143.32      129.11     17.65 o 
   1   7 -12     1100.00     1012.30     41.75 o 
   2   7 -12       11.60       31.64     15.64 o 
   3   7 -12      257.89      260.58     15.06 o 
   4   7 -12      915.39      930.23     52.80 o 
   5   7 -12     1424.46     1405.01     88.02 o 
   6   7 -12       64.70       77.84     46.67 o 
   7   7 -12       59.30       52.15     35.29 o 
   8   7 -12      666.26      650.83    104.40 o 
   9   7 -12      598.25      687.59    107.42 o 
  10   7 -12      496.57      439.73     95.79 o 
 -11   8 -12       29.26       20.23     39.82 o 
 -10   8 -12      116.48       94.64     42.72 o 
  -9   8 -12      320.17      203.64     47.49 o 
  -8   8 -12       14.17       -0.48     21.20 o 
  -7   8 -12       26.34       14.84     23.50 o 
  -6   8 -12     1074.72     1076.35     60.35 o 
  -5   8 -12      387.18      394.74     35.59 o 
  -4   8 -12     1009.24     1009.56     51.91 o 
  -3   8 -12      777.82      830.28     49.40 o 
  -2   8 -12      696.83      756.24     53.59 o 
  -1   8 -12      230.55      152.32     30.28 o 
   0   8 -12     5364.59     5091.13    137.32 o 
   1   8 -12      514.29      563.58     46.83 o 
   2   8 -12     2691.52     2795.03     93.59 o 
   3   8 -12      425.07      515.97     54.05 o 
   4   8 -12      111.94      112.47     34.78 o 
   5   8 -12      951.04      703.53    102.54 o 
   6   8 -12       16.65      -31.88     31.88 o 
   7   8 -12      996.20     1032.83    127.24 o 
   8   8 -12       24.79        6.03     46.96 o 
   9   8 -12      816.09      595.83    109.29 o 
  10   8 -12      548.40      727.95    121.20 o 
 -11   9 -12        4.99       10.88     35.77 o 
 -10   9 -12       93.73       89.31     53.75 o 
  -9   9 -12       43.47       93.58     44.26 o 
  -8   9 -12       97.58       97.58     33.62 o 
  -7   9 -12       55.12       83.06     33.40 o 
  -6   9 -12      445.76      410.72     52.68 o 
  -5   9 -12      268.03      180.14     30.18 o 
  -4   9 -12        9.25        0.82     18.05 o 
  -3   9 -12       21.41       33.45     19.92 o 
  -2   9 -12        4.43       11.86     20.81 o 
  -1   9 -12     2294.36     2091.44     85.90 o 
   0   9 -12     1470.76     1397.25     70.73 o 
   1   9 -12       44.86       24.49     22.31 o 
   2   9 -12      180.82      110.34     36.30 o 
   3   9 -12      123.33       95.56     35.51 o 
   4   9 -12      869.13      676.54    102.25 o 
   5   9 -12      348.25      301.43     80.13 o 
   6   9 -12       82.48      175.78     65.20 o 
   7   9 -12       68.44      147.05     65.20 o 
   8   9 -12      135.11      176.06     74.25 o 
   9   9 -12       11.84       -5.17     49.69 o 
  10   9 -12       13.13      -18.96     55.58 o 
 -10  10 -12      202.40      272.65     82.30 o 
  -9  10 -12       27.04       63.27     64.60 o 
  -8  10 -12      755.71      895.55    118.20 o 
  -7  10 -12      180.27      162.25     39.86 o 
  -6  10 -12       67.11       92.43     33.46 o 
  -5  10 -12      353.24      309.36     45.95 o 
  -4  10 -12       52.88       53.10     41.54 o 
  -3  10 -12      121.26      116.92     30.43 o 
  -2  10 -12       13.88      -10.36     28.13 o 
  -1  10 -12       99.55       87.11     29.29 o 
   0  10 -12     2658.30     2441.22    104.08 o 
   1  10 -12       41.22       -3.54     25.84 o 
   2  10 -12      793.72      703.82     56.83 o 
   3  10 -12     1083.00     1058.75    120.92 o 
   4  10 -12       24.95       41.07     47.39 o 
   5  10 -12       78.53       83.87     55.00 o 
   6  10 -12      272.07      177.07     70.08 o 
   7  10 -12       42.37       25.56     54.43 o 
   8  10 -12        1.33      -27.72     45.52 o 
   9  10 -12      122.98      125.08     72.81 o 
  -9  11 -12       56.90       58.29     65.36 o 
  -8  11 -12       83.79      100.62     48.12 o 
  -7  11 -12       44.03       76.18     53.67 o 
  -6  11 -12      258.12      258.07     46.57 o 
  -5  11 -12        1.08       12.50     38.42 o 
  -4  11 -12      462.75      485.89     48.82 o 
  -3  11 -12      206.98      160.56     37.43 o 
  -2  11 -12       40.93       11.07     23.09 o 
  -1  11 -12      236.65      249.43     42.92 o 
   0  11 -12      143.19      157.67     34.91 o 
   1  11 -12      228.53      207.02     39.65 o 
   2  11 -12       31.50       21.73     24.84 o 
   3  11 -12      115.24       31.16     45.67 o 
   4  11 -12      140.29      183.53     70.66 o 
   5  11 -12       43.07       27.72     54.00 o 
   6  11 -12       54.57       67.93     56.87 o 
   7  11 -12      135.82      109.29     68.79 o 
   8  11 -12       75.74      116.04     68.50 o 
   9  11 -12      168.63      210.24     88.32 o 
  -9  12 -12      203.22      318.04    108.44 o 
  -8  12 -12      183.48      273.18     53.21 o 
  -7  12 -12       55.44       42.65     33.14 o 
  -6  12 -12      200.54      177.19     43.14 o 
  -5  12 -12      425.78      417.25     59.29 o 
  -4  12 -12       13.22       50.30     40.06 o 
  -3  12 -12      222.66      279.38     61.73 o 
  -2  12 -12      225.84      148.29     38.63 o 
  -1  12 -12       43.75       44.93     28.18 o 
   0  12 -12      420.79      498.94     56.45 o 
   1  12 -12       82.97       48.20     28.70 o 
   2  12 -12        6.99       16.13     25.52 o 
   3  12 -12      281.19      222.89     75.54 o 
   4  12 -12       79.10      117.04     62.61 o 
   5  12 -12        9.94       40.07     51.56 o 
   6  12 -12      303.03      311.63     96.65 o 
   7  12 -12       26.45       11.63     54.00 o 
   8  12 -12        6.84       -1.58     53.13 o 
   9  12 -12      211.30      151.51     87.60 o 
  -8  13 -12      101.06       83.29    101.39 o 
  -7  13 -12      708.39      911.07    119.02 o 
  -6  13 -12       23.36       94.86     74.59 o 
  -5  13 -12       53.63       15.74     37.55 o 
  -4  13 -12        2.56      -30.82     30.82 o 
  -3  13 -12       10.03       13.22     30.58 o 
  -2  13 -12      411.13      438.72     65.02 o 
  -1  13 -12       42.88       31.77     28.03 o 
   0  13 -12        1.49      -26.65     26.65 o 
   1  13 -12       91.25       85.41     35.62 o 
   2  13 -12       65.27       79.82     41.12 o 
   3  13 -12       76.65       97.31     43.60 o 
   4  13 -12       32.06       15.11     36.01 o 
   5  13 -12      108.60      198.90     84.73 o 
   6  13 -12      148.03       31.74     63.76 o 
   7  13 -12       47.84       -5.31     56.87 o 
   8  13 -12      130.30      169.74     91.77 o 
  -6  14 -12        9.21       89.80     38.78 o 
  -5  14 -12       47.47       28.38     56.58 o 
  -4  14 -12       23.22       69.01     77.98 o 
  -3  14 -12       13.45      -16.50     54.71 o 
  -2  14 -12      747.99      795.07     76.32 o 
  -1  14 -12       58.78       29.32     33.60 o 
   0  14 -12       57.62       69.23     40.69 o 
   1  14 -12      881.06      928.95     79.06 o 
   2  14 -12       95.60      110.68     47.03 o 
   3  14 -12      356.08      487.22     82.81 o 
   4  14 -12      162.32      124.47     52.36 o 
   5  14 -12       87.30       86.07     64.41 o 
   6  14 -12       57.68       64.05     64.91 o 
   7  14 -12      189.19      192.29     93.49 o 
  -4  15 -12       27.60       78.45     66.49 o 
  -3  15 -12      109.12      111.19     65.41 o 
  -2  15 -12      181.75      147.13     46.12 o 
  -1  15 -12      156.26      120.22     65.56 o 
   0  15 -12       51.12       38.42     40.70 o 
   1  15 -12       13.00       57.51     42.92 o 
   2  15 -12      132.80       96.39     54.07 o 
   3  15 -12      176.94      176.03     55.85 o 
   4  15 -12        8.41       23.51     38.06 o 
   5  15 -12       47.54       43.97     45.89 o 
  -1  16 -12       21.71      -66.06     69.94 o 
   0  16 -12        2.46      -33.64     33.64 o 
   1  16 -12       67.17       56.53     44.11 o 
 -13   0 -11        0.78      -22.40     84.87 o 
 -11   0 -11       32.46       33.64     41.93 o 
  -9   0 -11     1205.64     1306.07     65.47 o 
  -7   0 -11      257.46      268.49     21.99 o 
  -5   0 -11      414.96      493.90     24.96 o 
  -3   0 -11      423.75      424.87     19.95 o 
  -1   0 -11      345.84      380.77     22.63 o 
   1   0 -11       26.19       40.63     20.34 o 
   3   0 -11     2427.77     2837.34     71.67 o 
   5   0 -11     1801.70     1697.15     47.33 o 
   7   0 -11     1015.05     1010.46     39.65 o 
   9   0 -11      257.71      378.84     70.51 o 
 -13   1 -11      761.14      688.04    117.47 o 
 -12   1 -11      653.37      763.28     73.55 o 
 -11   1 -11      111.66      109.50     39.87 o 
 -10   1 -11       25.96       31.20     25.83 o 
  -9   1 -11       19.88       19.68     17.46 o 
  -8   1 -11      154.00      166.81     22.18 o 
  -7   1 -11       87.47       99.08     11.87 o 
  -6   1 -11      782.85      822.29     20.30 o 
  -5   1 -11      138.61      142.70     10.15 o 
  -4   1 -11       14.25       12.48      6.23 o 
  -3   1 -11       53.48       41.07      7.40 o 
  -2   1 -11      407.70      406.25     14.88 o 
  -1   1 -11      224.46      217.17     10.26 o 
   0   1 -11     2453.74     2385.30     37.48 o 
   1   1 -11      108.94      101.93      9.63 o 
   2   1 -11      291.07      282.88     15.14 o 
   3   1 -11      236.14      277.07     15.16 o 
   4   1 -11      198.51      204.95     13.63 o 
   5   1 -11       41.84       31.06      8.40 o 
   6   1 -11       39.32       42.78      9.15 o 
   7   1 -11       44.40       39.73     10.65 o 
   8   1 -11       28.15       55.00     20.33 o 
   9   1 -11      709.44      827.81    110.36 o 
 -13   2 -11      279.85      280.56     57.05 o 
 -12   2 -11       33.31       17.90     34.54 o 
 -11   2 -11      253.83      223.94     80.88 o 
 -10   2 -11       35.99       36.81     25.40 o 
  -9   2 -11      617.51      589.79     45.86 o 
  -8   2 -11      105.40      118.59     19.04 o 
  -7   2 -11      111.31      145.20     13.65 o 
  -6   2 -11       53.12       44.58      8.62 o 
  -5   2 -11     1122.76     1234.55     26.05 o 
  -4   2 -11     3073.87     3145.57     41.28 o 
  -3   2 -11      878.70      901.51     17.62 o 
  -2   2 -11      319.17      368.05     13.89 o 
  -1   2 -11     2762.02     2778.10     40.08 o 
   0   2 -11    12623.12    13048.86    137.92 o 
   1   2 -11     9811.88     9703.68    122.65 o 
   2   2 -11    11179.37    11902.50    124.04 o 
   3   2 -11    10131.53    10689.63    137.87 o 
   4   2 -11       13.71       24.64      7.58 o 
   5   2 -11      146.16      213.89     17.69 o 
   6   2 -11       79.38       83.36     14.22 o 
   7   2 -11      245.39      260.43     21.47 o 
   8   2 -11     3226.71     3097.13     85.48 o 
   9   2 -11     2225.10     2382.09    115.96 o 
 -13   3 -11       14.76      -35.34     35.34 o 
 -12   3 -11      250.51      245.47     53.71 o 
 -11   3 -11      430.55      301.36     49.57 o 
 -10   3 -11       31.29       16.15     25.37 o 
  -9   3 -11       63.44       46.39     37.83 o 
  -8   3 -11       39.46       14.98     19.28 o 
  -7   3 -11       82.15       80.11     11.17 o 
  -6   3 -11      160.37      170.19     12.29 o 
  -5   3 -11      213.45      228.16     11.96 o 
  -4   3 -11      287.19      277.98     13.18 o 
  -3   3 -11       71.01       77.36      8.27 o 
  -2   3 -11      806.17      789.08     19.54 o 
  -1   3 -11       23.73       36.49      7.01 o 
   0   3 -11      289.42      291.12     19.07 o 
   1   3 -11      247.26      250.25     13.13 o 
   2   3 -11      264.97      283.41     10.94 o 
   3   3 -11      814.54      797.41     20.85 o 
   4   3 -11      136.67      136.39     12.64 o 
   5   3 -11      226.04      244.15     14.55 o 
   6   3 -11       66.27       53.68     22.19 o 
   7   3 -11      222.15      274.62     28.06 o 
   8   3 -11      593.25      577.89     38.84 o 
   9   3 -11       72.24      148.49     72.59 o 
 -13   4 -11      282.76      281.10     64.60 o 
 -12   4 -11      207.69      156.42     44.89 o 
 -11   4 -11       17.47       45.97     29.56 o 
 -10   4 -11        2.25        5.70     25.63 o 
  -9   4 -11      395.91      376.10     42.36 o 
  -8   4 -11      224.27      218.79     26.30 o 
  -7   4 -11      580.53      568.20     30.81 o 
  -6   4 -11      287.73      272.44     21.18 o 
  -5   4 -11      171.35      179.88     13.54 o 
  -4   4 -11     1990.37     1964.93     42.65 o 
  -3   4 -11     2814.04     2745.16     41.92 o 
  -2   4 -11      184.21      189.68     11.40 o 
  -1   4 -11     4156.19     4103.85     57.41 o 
   0   4 -11     1315.81     1178.32     31.05 o 
   1   4 -11    14349.75    15040.57    179.94 o 
   2   4 -11     1200.80     1065.09     25.86 o 
   3   4 -11     2554.30     3048.92     46.28 o 
   4   4 -11       18.13       28.57      8.43 o 
   5   4 -11      575.13      588.50     21.55 o 
   6   4 -11      543.42      548.23     35.00 o 
   7   4 -11      207.84      205.00     26.55 o 
   8   4 -11      163.88      180.90     24.68 o 
   9   4 -11     1961.42     2036.36    135.57 o 
 -13   5 -11      137.95      103.51     47.10 o 
 -12   5 -11      211.25      216.34     50.96 o 
 -11   5 -11       82.43       58.06     32.01 o 
 -10   5 -11       39.10       18.84     25.14 o 
  -9   5 -11       87.36       82.24     29.59 o 
  -8   5 -11      122.44       78.65     21.28 o 
  -7   5 -11       27.91        9.87     15.10 o 
  -6   5 -11      152.37      141.21     17.14 o 
  -5   5 -11      515.21      529.80     25.62 o 
  -4   5 -11      344.65      359.24     25.36 o 
  -3   5 -11      268.77      256.71     15.73 o 
  -2   5 -11      436.12      449.39     17.59 o 
  -1   5 -11      125.12      139.09     10.82 o 
   0   5 -11      165.71      162.25     12.13 o 
   1   5 -11      204.87      198.75     14.25 o 
   2   5 -11     1345.45     1411.13     29.34 o 
   3   5 -11     3106.37     3238.53     48.24 o 
   4   5 -11      250.33      254.77     13.67 o 
   5   5 -11       17.96       16.22     13.48 o 
   6   5 -11      275.29      257.77     26.44 o 
   7   5 -11      158.55      211.72     27.72 o 
   8   5 -11      435.39      555.25     57.45 o 
   9   5 -11       69.73       49.69     42.22 o 
  10   5 -11       28.08      -28.58     31.31 o 
 -12   6 -11      114.03      167.55     49.60 o 
 -11   6 -11      328.18      411.17     80.88 o 
 -10   6 -11       94.43      139.62     35.75 o 
  -9   6 -11      178.06      177.63     35.36 o 
  -8   6 -11      185.65      206.91     36.06 o 
  -7   6 -11     3113.97     2861.77     89.47 o 
  -6   6 -11       14.92      -13.58     13.58 o 
  -5   6 -11      455.96      446.81     24.87 o 
  -4   6 -11     2216.93     2185.82     48.27 o 
  -3   6 -11      298.19      278.01     18.20 o 
  -2   6 -11      137.35      127.05     12.65 o 
  -1   6 -11      997.24     1003.72     25.67 o 
   0   6 -11     2653.01     2409.96     40.78 o 
   1   6 -11      625.17      599.41     35.05 o 
   2   6 -11     3738.07     3868.01     96.22 o 
   3   6 -11        0.81        1.55      4.85 o 
   4   6 -11      221.20      170.85     11.66 o 
   5   6 -11     3018.51     3085.89     91.04 o 
   6   6 -11      324.77      298.86     82.09 o 
   7   6 -11      392.85      369.59     52.39 o 
   8   6 -11      139.56      129.25     56.01 o 
   9   6 -11      204.36       98.95     52.56 o 
  10   6 -11      103.26      -10.63     41.93 o 
 -12   7 -11      145.15      110.55     41.04 o 
 -11   7 -11       51.04       23.36     31.21 o 
 -10   7 -11       35.34      -12.22     25.02 o 
  -9   7 -11       77.93       73.61     30.78 o 
  -8   7 -11      308.53      280.87     52.81 o 
  -7   7 -11      132.45      127.26     34.76 o 
  -6   7 -11       29.45       32.38     17.19 o 
  -5   7 -11      130.04      124.72     23.40 o 
  -4   7 -11        0.17       -1.17     11.83 o 
  -3   7 -11      102.74      149.05     20.09 o 
  -2   7 -11      161.42      165.01     16.29 o 
  -1   7 -11      118.74      124.43     10.37 o 
   0   7 -11      722.93      684.39     31.19 o 
   1   7 -11      631.87      677.81     35.74 o 
   2   7 -11      206.69      234.31     27.82 o 
   3   7 -11      184.75      212.46     28.94 o 
   4   7 -11      652.00      671.19     32.85 o 
   5   7 -11      329.77      256.74     95.14 o 
   6   7 -11       65.16       13.93     35.47 o 
   7   7 -11      254.29      211.19     45.45 o 
   8   7 -11       55.26       35.04     46.82 o 
   9   7 -11       43.97       -4.60     40.35 o 
  10   7 -11        5.06      -25.42     39.78 o 
 -12   8 -11       35.45      -45.77     45.77 o 
 -11   8 -11        6.17       24.58     32.23 o 
 -10   8 -11       86.15       86.07     34.29 o 
  -9   8 -11       47.41       18.29     29.68 o 
  -8   8 -11      329.83      274.48     41.09 o 
  -7   8 -11      815.49      793.98     56.12 o 
  -6   8 -11     2938.18     2861.91     92.54 o 
  -5   8 -11     2307.08     2092.39     64.97 o 
  -4   8 -11      222.52      191.39     24.80 o 
  -3   8 -11     1109.05     1086.85     45.01 o 
  -2   8 -11     1073.81     1031.40     46.68 o 
  -1   8 -11      124.66       85.58     23.98 o 
   0   8 -11       32.49       17.08     18.95 o 
   1   8 -11    11724.29    11267.49    240.24 o 
   2   8 -11      275.86      227.61     38.46 o 
   3   8 -11      547.65      651.92     51.67 o 
   4   8 -11     4955.94     4974.03    183.08 o 
   5   8 -11     1082.95     1098.17    119.91 o 
   6   8 -11      458.72      360.74     83.15 o 
   7   8 -11      553.29      461.41     93.20 o 
   8   8 -11      192.15      134.42     67.35 o 
   9   8 -11      113.16      145.33     65.05 o 
  10   8 -11       78.70       80.56     57.87 o 
 -11   9 -11       11.88       52.32     38.74 o 
 -10   9 -11      135.19      148.13     70.83 o 
  -9   9 -11      112.85       80.39     32.06 o 
  -8   9 -11       10.91       31.85     24.45 o 
  -7   9 -11       91.52       83.28     37.20 o 
  -6   9 -11      321.31      372.20     50.36 o 
  -5   9 -11      105.06       85.84     25.02 o 
  -4   9 -11      236.30      297.44     34.68 o 
  -3   9 -11      461.34      519.99     42.79 o 
  -2   9 -11       95.22       82.28     27.28 o 
  -1   9 -11      194.26      178.39     34.14 o 
   0   9 -11     1198.47     1185.28     65.86 o 
   1   9 -11      795.22      805.34     74.36 o 
   2   9 -11      119.86       80.41     57.87 o 
   3   9 -11       44.59       44.09     28.57 o 
   4   9 -11      380.27      267.40     71.95 o 
   5   9 -11      362.24      273.57     78.84 o 
   6   9 -11      294.13      128.39     59.88 o 
   7   9 -11       28.18        0.86     39.64 o 
   8   9 -11      438.36      316.66     87.74 o 
   9   9 -11        0.71       24.84     50.84 o 
 -10  10 -11      239.01      286.77     77.10 o 
  -9  10 -11      193.90      194.03     45.87 o 
  -8  10 -11       50.59      136.14     38.87 o 
  -7  10 -11       59.07       46.49     29.50 o 
  -6  10 -11       54.09       86.33     28.68 o 
  -5  10 -11       15.17        8.79     21.88 o 
  -4  10 -11     1921.31     1861.98     87.31 o 
  -3  10 -11       92.70      135.89     27.87 o 
  -2  10 -11      129.85      102.84     38.69 o 
  -1  10 -11      786.39      720.29     57.53 o 
   0  10 -11     1865.75     1640.24    105.89 o 
   1  10 -11      911.38      855.47     61.97 o 
   2  10 -11      825.83      921.35     62.54 o 
   3  10 -11       62.72       29.93     31.26 o 
   4  10 -11      431.52      367.21     89.75 o 
   5  10 -11       97.16      115.75     61.61 o 
   6  10 -11      299.12      374.67     93.20 o 
   7  10 -11       18.99      -32.74     36.33 o 
   8  10 -11       42.70       18.38     49.40 o 
   9  10 -11      295.72      167.02     78.55 o 
 -10  11 -11       53.32       95.42     72.08 o 
  -9  11 -11       38.53       49.37     60.06 o 
  -8  11 -11      155.51      164.36     46.59 o 
  -7  11 -11       54.36       74.11     33.63 o 
  -6  11 -11       57.50       45.35     54.91 o 
  -5  11 -11        5.85       14.37     26.96 o 
  -4  11 -11      106.24       68.62     25.97 o 
  -3  11 -11      110.88       62.09     41.38 o 
  -2  11 -11       34.25       22.05     23.92 o 
  -1  11 -11      169.47      186.66     60.29 o 
   0  11 -11      180.54      141.66     35.32 o 
   1  11 -11      176.30       76.68     33.92 o 
   2  11 -11        2.57      -12.16     18.26 o 
   3  11 -11       93.13       71.95     51.84 o 
   4  11 -11       49.78       30.01     48.40 o 
   5  11 -11       35.04       45.09     45.52 o 
   6  11 -11      131.66      150.07     71.66 o 
   7  11 -11      150.34      165.29     78.41 o 
   8  11 -11       74.91       95.07     61.75 o 
   9  11 -11       37.78       -1.72     52.27 o 
  -9  12 -11      399.83      473.54     66.25 o 
  -8  12 -11      397.04      474.94     65.97 o 
  -7  12 -11       18.43       43.71     28.87 o 
  -6  12 -11       24.12       41.13     33.08 o 
  -5  12 -11       78.23       56.72     33.41 o 
  -4  12 -11       25.13       36.29     88.46 o 
  -3  12 -11      144.45      202.74     40.89 o 
  -2  12 -11        8.15       56.42     29.99 o 
  -1  12 -11      268.41      239.62     41.05 o 
   0  12 -11       29.79       28.91     27.85 o 
   1  12 -11       83.06       34.08     34.08 o 
   2  12 -11       64.34       69.50     30.86 o 
   3  12 -11      286.10      242.48     53.86 o 
   4  12 -11      101.07       76.54     59.31 o 
   5  12 -11     1103.77     1135.22    156.39 o 
   6  12 -11      103.92       63.91     64.77 o 
   7  12 -11       48.00       15.80     60.32 o 
   8  12 -11       80.96       32.02     65.20 o 
  -8  13 -11       25.99        1.80     43.39 o 
  -7  13 -11      393.56      435.69     66.29 o 
  -6  13 -11       67.19      106.32     60.33 o 
  -5  13 -11       65.60       52.29     32.31 o 
  -4  13 -11       51.14       68.19     41.21 o 
  -3  13 -11       58.51       70.03     37.58 o 
  -2  13 -11       93.91       53.00     40.79 o 
  -1  13 -11      309.78      320.20     50.47 o 
   0  13 -11       59.35       40.67     30.25 o 
   1  13 -11      212.19      188.82     43.46 o 
   2  13 -11       97.17      103.63     43.09 o 
   3  13 -11       80.48       95.25     43.67 o 
   4  13 -11        0.20       -4.22     31.28 o 
   5  13 -11      144.43       78.41     62.33 o 
   6  13 -11       63.26       71.95     62.47 o 
   7  13 -11        0.10       52.13     60.03 o 
   8  13 -11      138.88      243.56    101.53 o 
  -6  14 -11       76.50      155.37     44.10 o 
  -5  14 -11        1.84       53.25    136.71 o 
  -4  14 -11       43.52       83.36     82.79 o 
  -3  14 -11      135.38      159.68     54.75 o 
  -2  14 -11       58.08       16.80     44.24 o 
  -1  14 -11      426.14      399.36     58.63 o 
   0  14 -11       20.80        2.71     29.84 o 
   1  14 -11       42.60      -13.94     28.72 o 
   2  14 -11       61.58      102.92     47.42 o 
   3  14 -11       15.05       21.59     33.76 o 
   4  14 -11       10.40       11.36     36.50 o 
   5  14 -11       22.41      -12.21     53.28 o 
   6  14 -11      136.41       48.97     63.19 o 
   7  14 -11      112.05       57.44     68.21 o 
  -5  15 -11      125.62      220.86     85.37 o 
  -4  15 -11        4.90       49.17    119.05 o 
  -3  15 -11       25.31       -0.01     86.38 o 
  -2  15 -11      103.17       78.02     75.76 o 
  -1  15 -11      212.11      257.90     53.51 o 
   0  15 -11      140.15      116.49     42.32 o 
   1  15 -11       68.80       74.73     44.34 o 
   2  15 -11      130.66       63.14     48.00 o 
   3  15 -11      103.16      187.36     57.70 o 
   4  15 -11       13.67        5.77     42.36 o 
   5  15 -11        3.78       -2.73     37.43 o 
  -1  16 -11       68.51       35.30     38.19 o 
   0  16 -11       10.93        2.63     34.98 o 
   1  16 -11       27.07       29.68     39.70 o 
   2  16 -11       27.20       27.14     45.70 o 
 -12   0 -10      151.74      200.33     91.19 o 
 -10   0 -10     1006.54      926.66     84.94 o 
  -8   0 -10      205.35      222.27     34.07 o 
  -6   0 -10      836.45      805.28     28.57 o 
  -4   0 -10     1405.39     1422.45     36.86 o 
  -2   0 -10     1812.08     1830.68     42.07 o 
   0   0 -10     9323.57     9000.43    134.98 o 
   2   0 -10      243.44      269.67     20.70 o 
   4   0 -10      172.56      111.24     14.37 o 
   6   0 -10       58.71       59.16     13.55 o 
   8   0 -10      492.44      352.46     81.33 o 
  10   0 -10    10055.75    10000.42    407.13 o 
 -13   1 -10      296.77      302.36     77.87 o 
 -12   1 -10      412.40      422.74     59.88 o 
 -11   1 -10       75.92       76.25     31.63 o 
 -10   1 -10      162.14      213.34     33.89 o 
  -9   1 -10      139.17      145.74     24.54 o 
  -8   1 -10       55.31       33.75     15.41 o 
  -7   1 -10      209.94      244.25     16.18 o 
  -6   1 -10      418.98      449.72     19.56 o 
  -5   1 -10      426.80      417.78     14.61 o 
  -4   1 -10      661.72      643.48     17.61 o 
  -3   1 -10      133.56      118.22      8.58 o 
  -2   1 -10      308.50      314.60     12.92 o 
  -1   1 -10      853.64      795.50     17.35 o 
   0   1 -10     1540.53     1394.10     24.45 o 
   1   1 -10      547.55      513.50     16.88 o 
   2   1 -10       11.12       -2.72      6.62 o 
   3   1 -10      451.19      461.04     17.98 o 
   4   1 -10      111.13      100.30     10.88 o 
   5   1 -10       34.49       44.77      8.27 o 
   6   1 -10        8.73       17.80      7.50 o 
   7   1 -10      125.26      130.52     14.93 o 
   8   1 -10       50.85       72.26     14.69 o 
   9   1 -10      550.70      732.32     64.50 o 
  10   1 -10       78.68      259.93     57.87 o 
 -13   2 -10      325.46      365.67     61.18 o 
 -12   2 -10      329.34      372.21     66.10 o 
 -11   2 -10       57.45       33.76     37.64 o 
 -10   2 -10      502.93      529.37     50.89 o 
  -9   2 -10      238.52      219.02     27.95 o 
  -8   2 -10       31.03       29.52     16.54 o 
  -7   2 -10      327.09      311.72     17.49 o 
  -6   2 -10     1570.82     1599.43     30.25 o 
  -5   2 -10     3156.66     3387.41     46.74 o 
  -4   2 -10    15722.45    15452.58    139.07 o 
  -3   2 -10    33366.07    32672.81    271.55 o 
  -2   2 -10     8701.33     8810.28     97.94 o 
  -1   2 -10     4726.66     4746.54     58.26 o 
   0   2 -10     8261.37     8011.03     88.98 o 
   1   2 -10     1315.48     1218.52     25.24 o 
   2   2 -10     1530.87     1482.70     27.11 o 
   3   2 -10       80.54      107.07     10.85 o 
   4   2 -10      288.74      292.23     14.66 o 
   5   2 -10      302.81      380.80     16.94 o 
   6   2 -10      132.88      112.55     10.65 o 
   7   2 -10     1883.23     2047.36     50.21 o 
   8   2 -10     2946.33     3119.96     83.87 o 
   9   2 -10     2284.43     2457.54    113.02 o 
 -13   3 -10       93.51      102.80     42.92 o 
 -12   3 -10       40.86       46.56     35.67 o 
 -11   3 -10      217.43      165.17     59.04 o 
 -10   3 -10      166.44      221.93     37.15 o 
  -9   3 -10       36.07       52.27     25.53 o 
  -8   3 -10       56.28       68.99     15.91 o 
  -7   3 -10      167.68      132.18     12.84 o 
  -6   3 -10       27.80       44.49      8.03 o 
  -5   3 -10      558.03      588.04     28.15 o 
  -4   3 -10     4737.17     4620.37     62.89 o 
  -3   3 -10      235.83      229.40     11.81 o 
  -2   3 -10       55.75       56.93      7.84 o 
  -1   3 -10       44.25       35.50      6.75 o 
   0   3 -10     1465.51     1546.00     36.58 o 
   1   3 -10      158.39      162.51     10.47 o 
   2   3 -10      707.65      709.50     17.27 o 
   3   3 -10      311.95      330.16     14.38 o 
   4   3 -10      278.26      288.97     14.65 o 
   5   3 -10       73.85       73.76      9.46 o 
   6   3 -10       93.86      107.10     18.15 o 
   7   3 -10      208.55      234.04     24.62 o 
   8   3 -10        6.24       31.66     16.45 o 
   9   3 -10      155.27      287.22     89.25 o 
 -13   4 -10       15.66      -31.59     31.59 o 
 -12   4 -10       91.51       47.30     38.86 o 
 -11   4 -10      116.95      151.84     42.75 o 
 -10   4 -10      115.95      140.58     35.29 o 
  -9   4 -10        4.87       18.61     22.46 o 
  -8   4 -10       43.43       32.64     17.62 o 
  -7   4 -10       58.49       64.01     15.43 o 
  -6   4 -10     1870.61     1914.82     40.35 o 
  -5   4 -10     3193.77     3448.16     54.38 o 
  -4   4 -10     2361.32     2355.91     37.64 o 
  -3   4 -10      539.15      577.32     20.41 o 
  -2   4 -10     2123.76     2408.51     36.89 o 
  -1   4 -10      822.37      872.44     20.08 o 
   0   4 -10     6143.86     6346.57     80.56 o 
   1   4 -10       29.80       24.29      6.75 o 
   2   4 -10     1185.90     1317.83     52.16 o 
   3   4 -10    27387.30    29380.41    307.68 o 
   4   4 -10       22.55       23.00      7.47 o 
   5   4 -10       23.80       12.87      6.69 o 
   6   4 -10      331.43      315.44     25.94 o 
   7   4 -10     4918.99     5019.33    113.71 o 
   8   4 -10      700.46      819.79     43.83 o 
   9   4 -10     1510.12     1521.67    116.04 o 
 -13   5 -10       19.13       10.87     55.12 o 
 -12   5 -10       20.57       41.70     53.54 o 
 -11   5 -10       63.19       99.11     35.70 o 
 -10   5 -10       52.10       54.95     30.20 o 
  -9   5 -10       21.31        9.63     22.46 o 
  -8   5 -10       39.39       29.04     18.26 o 
  -7   5 -10       27.84       17.14     17.29 o 
  -6   5 -10      161.52      155.61     19.73 o 
  -5   5 -10      388.77      411.79     21.53 o 
  -4   5 -10      184.55      203.35     19.65 o 
  -3   5 -10      940.57      938.98     26.06 o 
  -2   5 -10      330.11      334.24     16.78 o 
  -1   5 -10      118.84      113.35      9.91 o 
   0   5 -10      126.43      122.59     11.31 o 
   1   5 -10      341.16      383.21     27.49 o 
   2   5 -10     1784.16     1800.61     31.85 o 
   3   5 -10     1464.46     1518.92     28.09 o 
   4   5 -10      150.21      164.52     16.07 o 
   5   5 -10      356.66      315.71     26.76 o 
   6   5 -10     1436.46     1317.25     50.96 o 
   7   5 -10      449.56      449.95     34.71 o 
   8   5 -10       96.91      128.99     74.89 o 
   9   5 -10      609.01      620.53     91.05 o 
 -12   6 -10      404.94      457.70     66.32 o 
 -11   6 -10       92.34       59.40     34.24 o 
 -10   6 -10      289.08      366.05     45.79 o 
  -9   6 -10      106.02       92.98     29.69 o 
  -8   6 -10      746.93      693.58     55.78 o 
  -7   6 -10      224.53      364.42     42.29 o 
  -6   6 -10       29.81        0.91     11.34 o 
  -5   6 -10     1381.13     1394.93     39.26 o 
  -4   6 -10     1179.45     1222.75     34.93 o 
  -3   6 -10       20.04       20.96      8.59 o 
  -2   6 -10     9564.26     9454.32    121.99 o 
  -1   6 -10       24.07       22.94      7.13 o 
   0   6 -10      713.42      639.10     25.14 o 
   1   6 -10       76.36       77.22     15.93 o 
   2   6 -10      801.44      829.44     58.14 o 
   3   6 -10      134.00      135.79      9.27 o 
   4   6 -10      241.73      273.15     17.51 o 
   5   6 -10       56.96       49.74     16.93 o 
   6   6 -10      810.46      768.95     41.87 o 
   7   6 -10      117.78       50.05     32.41 o 
   8   6 -10       80.78       82.72     49.83 o 
   9   6 -10      355.51      416.89     82.43 o 
 -12   7 -10        9.67       19.08     33.17 o 
 -11   7 -10       89.95       45.45     34.43 o 
 -10   7 -10        5.17      -23.73     23.73 o 
  -9   7 -10      415.37      395.41     46.66 o 
  -8   7 -10      143.35       76.44     29.46 o 
  -7   7 -10      744.24      687.78     50.20 o 
  -6   7 -10      296.34      302.65     35.10 o 
  -5   7 -10      787.49      811.11     40.60 o 
  -4   7 -10       23.18       10.64     12.85 o 
  -3   7 -10      499.11      512.71     23.36 o 
  -2   7 -10      587.23      612.30     23.02 o 
  -1   7 -10      818.58      801.61     28.23 o 
   0   7 -10      416.18      426.88     33.31 o 
   1   7 -10       39.69       32.77     14.20 o 
   2   7 -10        9.24       23.50     15.35 o 
   3   7 -10       56.12       44.69     12.09 o 
   4   7 -10      193.48      188.02     20.48 o 
   5   7 -10     1941.14     1892.95    101.04 o 
   6   7 -10      437.59      393.63     78.12 o 
   7   7 -10       25.25       16.35     32.38 o 
   8   7 -10       10.58      -30.44     30.44 o 
   9   7 -10      249.49      223.88     70.37 o 
 -12   8 -10       15.33       23.04     33.49 o 
 -11   8 -10        1.85      -26.31     26.31 o 
 -10   8 -10       67.18       31.06     29.70 o 
  -9   8 -10      122.43      139.69     35.51 o 
  -8   8 -10       82.90       88.46     28.33 o 
  -7   8 -10       56.88       43.08     42.85 o 
  -6   8 -10     1252.12     1218.81     60.97 o 
  -5   8 -10      662.94      584.94     38.12 o 
  -4   8 -10     1399.81     1220.52     48.38 o 
  -3   8 -10      526.25      483.91     40.42 o 
  -2   8 -10       25.48       37.47     14.12 o 
  -1   8 -10      726.33      705.49     37.57 o 
   0   8 -10      281.74      303.81     32.89 o 
   1   8 -10     7415.76     7153.63    149.48 o 
   2   8 -10       16.12       10.00     24.32 o 
   3   8 -10      583.25      510.39    109.07 o 
   4   8 -10      116.17       97.31     32.18 o 
   5   8 -10      391.85      463.14     86.16 o 
   6   8 -10       21.16      -13.21     32.46 o 
   7   8 -10      105.33       68.79     51.70 o 
   8   8 -10      543.44      459.40     94.64 o 
   9   8 -10      154.47      259.79     80.42 o 
 -11   9 -10       27.25       15.31     31.63 o 
 -10   9 -10      243.38      300.55     71.03 o 
  -9   9 -10       26.63       43.83     28.76 o 
  -8   9 -10       18.95       22.07     22.86 o 
  -7   9 -10      142.61      127.69     30.31 o 
  -6   9 -10      116.92      106.74     28.03 o 
  -5   9 -10       72.78       81.62     20.44 o 
  -4   9 -10      480.43      530.03     36.92 o 
  -3   9 -10      451.93      462.06     40.62 o 
  -2   9 -10      167.66      108.01     37.94 o 
  -1   9 -10      114.97      105.51     35.09 o 
   0   9 -10     1425.04     1466.67     69.86 o 
   1   9 -10      309.08      294.63     37.99 o 
   2   9 -10       68.91       47.62     31.85 o 
   3   9 -10        1.53        1.28     24.49 o 
   4   9 -10      583.98      438.29     85.73 o 
   5   9 -10     1006.99     1016.74    123.79 o 
   6   9 -10      106.94      115.75     59.60 o 
   7   9 -10        8.21      -13.50     38.06 o 
   8   9 -10      511.18      398.94     96.50 o 
   9   9 -10       52.43       15.08     49.40 o 
 -10  10 -10       33.40       35.23     48.04 o 
  -9  10 -10       93.53      137.03     42.73 o 
  -8  10 -10       42.94      128.14     47.97 o 
  -7  10 -10       74.27       89.88     36.86 o 
  -6  10 -10     1347.20     1337.89     85.84 o 
  -5  10 -10       47.77        9.32     23.07 o 
  -4  10 -10       61.80       51.74     33.72 o 
  -3  10 -10      312.63      367.78     49.37 o 
  -2  10 -10       29.77       -2.34     18.71 o 
  -1  10 -10     1684.63     1632.22     77.11 o 
   0  10 -10      844.44      880.58     62.62 o 
   1  10 -10      162.78      217.92     37.93 o 
   2  10 -10      413.64      340.96     43.22 o 
   3  10 -10     1026.50     1005.46     75.91 o 
   4  10 -10     1407.46     1089.12    130.97 o 
   5  10 -10       16.40       12.06     40.07 o 
   6  10 -10      586.47      660.45    115.60 o 
   7  10 -10       59.36       57.87     51.99 o 
   8  10 -10      870.60      843.26    133.84 o 
   9  10 -10      164.59       95.50     67.78 o 
 -10  11 -10       81.82      111.31     94.03 o 
  -9  11 -10      119.14       98.11     52.71 o 
  -8  11 -10       13.98       63.40     33.26 o 
  -7  11 -10       44.95      109.37     34.24 o 
  -6  11 -10      109.75       94.58     35.40 o 
  -5  11 -10       86.43       28.98     39.81 o 
  -4  11 -10       68.01       64.53     23.75 o 
  -3  11 -10       90.40       49.14     27.26 o 
  -2  11 -10        6.85        3.97     22.90 o 
  -1  11 -10      115.95       72.42     33.13 o 
   0  11 -10      573.78      585.75     56.17 o 
   1  11 -10        2.83      -10.02     20.10 o 
   2  11 -10       72.02       48.03     28.12 o 
   3  11 -10        5.69      104.40     57.44 o 
   4  11 -10       71.00       68.36     53.13 o 
   5  11 -10       65.25       -9.91     40.07 o 
   6  11 -10      319.36      363.76     96.22 o 
   7  11 -10      225.19      182.24     77.55 o 
   8  11 -10        8.43       43.37     58.02 o 
  -9  12 -10       57.35       86.60     60.52 o 
  -8  12 -10        1.63       71.37     46.51 o 
  -7  12 -10      336.57      412.93     69.88 o 
  -6  12 -10       97.82      212.69     45.96 o 
  -5  12 -10      148.49      125.01     49.54 o 
  -4  12 -10       90.58       70.43     32.72 o 
  -3  12 -10       61.91       -3.47     24.82 o 
  -2  12 -10      308.52      378.20     51.69 o 
  -1  12 -10       65.50       35.29     26.89 o 
   0  12 -10      287.56      213.75     41.20 o 
   1  12 -10       11.54       -9.50     29.35 o 
   2  12 -10     1534.32     1612.89     99.35 o 
   3  12 -10       24.57       27.53     31.63 o 
   4  12 -10      765.27      987.45    141.60 o 
   5  12 -10       98.44      115.32     65.34 o 
   6  12 -10        1.52      -36.76     45.24 o 
   7  12 -10       37.59        3.45     49.11 o 
   8  12 -10       77.60       23.55     63.19 o 
  -8  13 -10       71.61      139.15     67.19 o 
  -7  13 -10      205.26      257.95     52.52 o 
  -6  13 -10       18.09       -5.76     25.58 o 
  -5  13 -10      108.95      157.44     43.80 o 
  -4  13 -10      134.29      143.83     54.36 o 
  -3  13 -10       68.90       88.78     36.01 o 
  -2  13 -10        1.08       -3.38     24.58 o 
  -1  13 -10      187.36      157.54     41.17 o 
   0  13 -10        7.68       -3.75     26.78 o 
   1  13 -10      437.52      429.65     55.57 o 
   2  13 -10       56.84       26.48     32.25 o 
   3  13 -10       25.56       -0.56     30.19 o 
   4  13 -10       45.06       69.37     38.82 o 
   5  13 -10      147.48      119.91     73.81 o 
   6  13 -10      131.22      145.33     78.27 o 
   7  13 -10       48.70       -3.59     58.74 o 
   8  13 -10       56.42       84.01     76.97 o 
  -7  14 -10      189.83      227.62    114.31 o 
  -6  14 -10      640.47      802.70     83.78 o 
  -5  14 -10       20.16       78.93    109.64 o 
  -4  14 -10      195.32      132.81     82.07 o 
  -3  14 -10       44.93       93.30     42.58 o 
  -2  14 -10        2.14       22.29     33.96 o 
  -1  14 -10        6.78      -18.92     28.93 o 
   0  14 -10      343.72      375.45     56.81 o 
   1  14 -10       51.21       49.42     31.53 o 
   2  14 -10       23.01       62.57     42.32 o 
   3  14 -10      826.62      819.65    165.72 o 
   4  14 -10        8.56      -29.46     29.46 o 
   5  14 -10       50.30      -20.97     48.68 o 
   6  14 -10       54.22       14.79     65.77 o 
   7  14 -10       67.20        7.32     55.86 o 
  -5  15 -10       56.09      183.23     52.86 o 
  -4  15 -10        5.10       21.29     80.99 o 
  -3  15 -10      101.98       84.17     67.78 o 
  -2  15 -10      111.46      120.02     74.37 o 
  -1  15 -10      103.40      114.48     41.96 o 
   0  15 -10       60.94       70.07     36.05 o 
   1  15 -10       31.85       91.32     47.72 o 
   2  15 -10      116.66       81.48     44.50 o 
   3  15 -10       38.97        8.35     38.87 o 
   4  15 -10       12.92      -30.13     34.87 o 
   5  15 -10       15.31       -4.07     39.24 o 
  -2  16 -10       45.70      -66.28     87.39 o 
  -1  16 -10        1.69       19.80     33.91 o 
   0  16 -10        1.89       -6.91     43.86 o 
   1  16 -10       85.18       75.69     46.17 o 
   2  16 -10       94.54       43.06     47.47 o 
 -13   0  -9     1168.06     1436.51    181.66 o 
 -11   0  -9      416.67      307.20    163.93 o 
  -9   0  -9     2217.93     2048.64    134.40 o 
  -7   0  -9       41.88       66.41     19.81 o 
  -5   0  -9       73.57       81.15     11.27 o 
  -3   0  -9      620.76      687.41     23.19 o 
  -1   0  -9     1410.15     1282.07     56.37 o 
   1   0  -9     1998.53     2038.16     52.32 o 
   3   0  -9     4341.78     4219.69     76.67 o 
   5   0  -9    14286.95    14794.28    223.95 o 
   7   0  -9      306.59      281.86     23.01 o 
   9   0  -9       30.27       77.84     36.19 o 
 -14   1  -9        9.59       -2.99     68.64 o 
 -13   1  -9      477.67      389.66     85.97 o 
 -12   1  -9      775.10      741.22     72.13 o 
 -11   1  -9      474.13      499.77     57.15 o 
 -10   1  -9      326.28      311.69     37.30 o 
  -9   1  -9      159.99      149.78     25.99 o 
  -8   1  -9      318.45      326.09     31.59 o 
  -7   1  -9      555.15      572.92     23.04 o 
  -6   1  -9      343.21      343.44     14.74 o 
  -5   1  -9      420.65      434.50     14.00 o 
  -4   1  -9      277.58      287.50     15.05 o 
  -3   1  -9      271.06      274.07     11.08 o 
  -2   1  -9     1562.93     1417.38     23.24 o 
  -1   1  -9     3147.25     2922.46     36.99 o 
   0   1  -9      565.69      513.26     13.80 o 
   1   1  -9     2710.06     2542.01     40.57 o 
   2   1  -9      414.12      380.18     15.38 o 
   3   1  -9      544.35      525.62     17.23 o 
   4   1  -9      279.76      290.12     13.15 o 
   5   1  -9      226.16      252.92     13.51 o 
   6   1  -9      144.27      145.32     11.90 o 
   7   1  -9      323.95      306.61     19.26 o 
   8   1  -9       30.42       24.51     12.22 o 
   9   1  -9      115.42      154.31     70.94 o 
  10   1  -9      270.77      363.01     49.33 o 
 -13   2  -9       28.72       -2.07     36.75 o 
 -12   2  -9      136.53      105.65     38.85 o 
 -11   2  -9      995.80     1075.75     78.57 o 
 -10   2  -9      237.68      289.21     47.08 o 
  -9   2  -9      254.55      244.68     28.03 o 
  -8   2  -9     1070.15     1010.58     31.93 o 
  -7   2  -9      212.80      197.24     14.60 o 
  -6   2  -9      149.39      157.95     11.88 o 
  -5   2  -9      176.45      213.38     12.51 o 
  -4   2  -9     1059.14     1113.24     22.19 o 
  -3   2  -9      606.19      717.33     16.89 o 
  -2   2  -9      936.88     1007.86     20.50 o 
  -1   2  -9    10577.94    10292.44    110.88 o 
   0   2  -9      169.33      154.98      9.51 o 
   1   2  -9    24806.31    24118.13    257.00 o 
   2   2  -9     1172.81     1207.36     23.13 o 
   3   2  -9    23815.48    24960.40    289.78 o 
   4   2  -9    15129.43    16529.13    187.78 o 
   5   2  -9     1125.79     1160.74     27.39 o 
   6   2  -9      133.60      134.38     13.77 o 
   7   2  -9     1452.18     1443.32     41.58 o 
   8   2  -9     1845.13     1756.40     60.54 o 
   9   2  -9      185.06      254.81    103.40 o 
 -13   3  -9       78.78       22.74     39.33 o 
 -12   3  -9      188.68      179.40     46.16 o 
 -11   3  -9     1565.61     1638.48     90.38 o 
 -10   3  -9      206.43      184.85     35.55 o 
  -9   3  -9       32.69       19.82     32.00 o 
  -8   3  -9      148.98      104.23     13.21 o 
  -7   3  -9      149.49      111.25     13.74 o 
  -6   3  -9       31.77       31.43     10.42 o 
  -5   3  -9      171.44      163.81     10.16 o 
  -4   3  -9      861.79      876.22     28.14 o 
  -3   3  -9     1990.50     2012.58     35.62 o 
  -2   3  -9      495.55      500.42     14.87 o 
  -1   3  -9       38.29       35.56      9.06 o 
   0   3  -9     1295.32     1349.87     29.30 o 
   1   3  -9      102.96       93.24      8.13 o 
   2   3  -9     2159.46     2237.42     34.03 o 
   3   3  -9      182.21      186.17     10.95 o 
   4   3  -9      228.44      266.76     13.72 o 
   5   3  -9      208.62      239.48     17.22 o 
   6   3  -9       40.22       47.92     16.23 o 
   7   3  -9      181.14      167.15     22.32 o 
   8   3  -9      229.14      251.82     28.06 o 
   9   3  -9      534.65      711.18     81.50 o 
 -13   4  -9      168.17      238.22     54.69 o 
 -12   4  -9      367.42      357.37     57.42 o 
 -11   4  -9       11.44      -25.57     41.57 o 
 -10   4  -9       12.15       22.89     24.50 o 
  -9   4  -9        2.79       16.26     22.72 o 
  -8   4  -9       66.50       63.66     18.39 o 
  -7   4  -9      103.59       89.72     22.16 o 
  -6   4  -9     1776.92     1794.35     38.81 o 
  -5   4  -9      980.51     1068.57     26.05 o 
  -4   4  -9      233.47      288.36     13.10 o 
  -3   4  -9       23.12       15.52     11.23 o 
  -2   4  -9     2606.13     2717.71     39.75 o 
  -1   4  -9     1040.25     1080.36     23.98 o 
   0   4  -9     2211.62     2095.67     30.11 o 
   1   4  -9      555.31      599.19     14.53 o 
   2   4  -9    24810.99    25979.24    297.67 o 
   3   4  -9     4553.13     4713.05     68.43 o 
   4   4  -9      707.75      660.27     24.25 o 
   5   4  -9       96.56      108.56     13.39 o 
   6   4  -9      503.31      500.76     30.16 o 
   7   4  -9       28.43       27.36     15.27 o 
   8   4  -9      513.63      495.92     35.96 o 
   9   4  -9       30.06       12.21     35.90 o 
 -13   5  -9       72.82      102.56     45.84 o 
 -12   5  -9      172.51      180.99     93.13 o 
 -11   5  -9        3.11       -4.25     28.43 o 
 -10   5  -9      111.21       68.04     29.41 o 
  -9   5  -9       80.74       76.55     27.76 o 
  -8   5  -9      145.55      136.14     24.73 o 
  -7   5  -9       18.67        6.32     18.18 o 
  -6   5  -9       79.64       64.35     18.02 o 
  -5   5  -9      467.68      460.57     23.57 o 
  -4   5  -9       47.58       54.97      8.38 o 
  -3   5  -9       76.64       92.63     10.98 o 
  -2   5  -9      412.14      398.28     17.45 o 
  -1   5  -9       49.82       39.36      6.88 o 
   0   5  -9       14.59        7.33      7.92 o 
   1   5  -9      226.36      206.88     21.32 o 
   2   5  -9     1062.11     1094.24     30.22 o 
   3   5  -9      747.12      791.36     25.32 o 
   4   5  -9      377.40      421.61     22.42 o 
   5   5  -9      207.85      190.20     16.84 o 
   6   5  -9      164.98      180.00     23.94 o 
   7   5  -9     1186.49     1164.93     50.57 o 
   8   5  -9       77.67      165.52    115.25 o 
   9   5  -9      259.67      240.54     64.62 o 
 -13   6  -9       29.92       52.91     43.95 o 
 -12   6  -9      717.03      800.58     79.68 o 
 -11   6  -9       19.44       60.09     32.16 o 
 -10   6  -9       10.81       54.89     28.35 o 
  -9   6  -9       76.40       32.99     26.96 o 
  -8   6  -9      215.18      251.63    110.25 o 
  -7   6  -9     3290.30     3155.05     94.56 o 
  -6   6  -9       61.28       31.66     21.95 o 
  -5   6  -9      872.77      783.07     37.88 o 
  -4   6  -9      256.98      296.81     19.30 o 
  -3   6  -9     1258.30     1285.76     33.06 o 
  -2   6  -9      307.40      299.67     14.04 o 
  -1   6  -9      575.92      649.35     23.64 o 
   0   6  -9      306.80      304.72     19.32 o 
   1   6  -9      160.24      117.70     18.07 o 
   2   6  -9     3044.77     3157.03     64.60 o 
   3   6  -9     6656.86     7194.56    117.60 o 
   4   6  -9      673.91      665.25     18.95 o 
   5   6  -9     2125.79     2160.90     66.13 o 
   6   6  -9     2535.12     2365.21     72.05 o 
   7   6  -9      532.86      580.19     54.91 o 
   8   6  -9       83.08      134.70     54.00 o 
   9   6  -9       53.40       25.56     37.34 o 
 -12   7  -9      145.25      118.88     70.91 o 
 -11   7  -9      120.08       42.63     32.07 o 
 -10   7  -9       55.81       43.08     27.84 o 
  -9   7  -9      391.16      399.70     47.03 o 
  -8   7  -9       33.43       27.23     23.63 o 
  -7   7  -9      938.26      882.55     55.44 o 
  -6   7  -9      597.45      569.14     53.09 o 
  -5   7  -9      846.13      873.11     41.66 o 
  -4   7  -9       30.25       36.00     14.46 o 
  -3   7  -9       12.44        8.56      8.59 o 
  -2   7  -9      721.37      799.93     21.93 o 
  -1   7  -9     1079.35     1079.50     37.88 o 
   0   7  -9      177.77      184.50     19.69 o 
   1   7  -9      160.79      163.16     26.35 o 
   2   7  -9      195.95      194.76     24.36 o 
   3   7  -9      209.98      209.97     19.18 o 
   4   7  -9       29.23       29.42      7.14 o 
   5   7  -9      607.68      652.39     62.48 o 
   6   7  -9       15.23      -17.77     20.57 o 
   7   7  -9      192.66      179.36     43.12 o 
   8   7  -9        7.36      -28.87     33.17 o 
   9   7  -9       65.51       62.33     47.68 o 
 -12   8  -9       13.93       14.82     33.48 o 
 -11   8  -9        0.46       -5.99     27.28 o 
 -10   8  -9      292.50      230.55     43.34 o 
  -9   8  -9       95.96       58.47     29.02 o 
  -8   8  -9      117.17       67.38     30.30 o 
  -7   8  -9      402.16      386.17     41.58 o 
  -6   8  -9      317.57      282.25     35.22 o 
  -5   8  -9      334.44      350.83     31.06 o 
  -4   8  -9      411.46      403.00     31.46 o 
  -3   8  -9      122.79       94.72     19.60 o 
  -2   8  -9      134.46      118.33     17.33 o 
  -1   8  -9     1035.23      995.93     40.84 o 
   0   8  -9     1181.15     1118.23     41.71 o 
   1   8  -9      956.31     1007.31     48.77 o 
   2   8  -9     2348.14     2362.14     83.82 o 
   3   8  -9      189.69      141.12     34.20 o 
   4   8  -9      139.42      234.66     59.74 o 
   5   8  -9     3737.51     4101.01    218.86 o 
   6   8  -9      225.15      252.46     71.23 o 
   7   8  -9      865.63      892.67    115.60 o 
   8   8  -9      451.35      640.78    104.55 o 
   9   8  -9        6.52       -1.44     39.35 o 
 -11   9  -9       32.13       48.62     35.42 o 
 -10   9  -9      177.04      162.26     40.40 o 
  -9   9  -9       52.78       33.27     27.40 o 
  -8   9  -9       38.47       24.28     26.16 o 
  -7   9  -9      152.50       44.02     39.53 o 
  -6   9  -9       35.31       33.32     21.75 o 
  -5   9  -9      101.13       82.68     27.51 o 
  -4   9  -9      658.17      668.83     40.59 o 
  -3   9  -9        1.00       -7.12     13.11 o 
  -2   9  -9      230.14      174.08     23.72 o 
  -1   9  -9       53.64       52.98     18.81 o 
   0   9  -9      268.53      200.62     33.72 o 
   1   9  -9      279.94      190.30     32.28 o 
   2   9  -9      573.07      598.76     59.23 o 
   3   9  -9      208.57      174.21     80.20 o 
   4   9  -9      185.00      157.82     59.74 o 
   5   9  -9      275.03      448.34     89.61 o 
   6   9  -9        8.18       16.23     43.51 o 
   7   9  -9       49.74       79.27     53.28 o 
   8   9  -9      160.12      143.90     64.48 o 
   9   9  -9      192.64      207.66     76.83 o 
 -11  10  -9      208.39      156.62    127.42 o 
 -10  10  -9        7.16       36.11     37.23 o 
  -9  10  -9       40.05       59.35     39.46 o 
  -8  10  -9       22.93       39.74     34.79 o 
  -7  10  -9        1.99        6.19     26.43 o 
  -6  10  -9       95.92       64.93     29.87 o 
  -5  10  -9      230.76      183.71     65.15 o 
  -4  10  -9      219.59      232.36     34.40 o 
  -3  10  -9      417.62      455.30     42.60 o 
  -2  10  -9       30.83       30.23     23.69 o 
  -1  10  -9       62.26       17.86     22.94 o 
   0  10  -9     4495.16     4136.90    129.90 o 
   1  10  -9     1031.62     1028.03     65.34 o 
   2  10  -9      178.78      119.01     30.05 o 
   3  10  -9      111.42       54.52     32.46 o 
   4  10  -9       79.69       94.78     55.15 o 
   5  10  -9      287.70      190.85     68.21 o 
   6  10  -9       12.81       51.27     51.70 o 
   7  10  -9      181.08      209.52     73.38 o 
   8  10  -9      137.24      202.20     75.25 o 
 -10  11  -9       53.36       89.68    102.10 o 
  -9  11  -9      126.17      144.83     50.49 o 
  -8  11  -9      335.22      334.01     64.39 o 
  -7  11  -9       40.19       57.10     40.33 o 
  -6  11  -9      297.71      187.81     53.22 o 
  -5  11  -9       91.76       76.27     43.36 o 
  -4  11  -9      206.42      112.42     40.51 o 
  -3  11  -9       95.68       93.51     25.99 o 
  -2  11  -9       54.94       68.81     28.61 o 
  -1  11  -9      276.53      358.22     46.68 o 
   0  11  -9      172.26      157.25     34.57 o 
   1  11  -9     1243.00     1336.23     76.32 o 
   2  11  -9      655.40      591.78     55.63 o 
   3  11  -9       45.23       -8.04     38.20 o 
   4  11  -9      229.68      127.38     60.17 o 
   5  11  -9       10.57       18.67     46.96 o 
   6  11  -9      146.36       62.90     52.27 o 
   7  11  -9      137.54      116.32     65.05 o 
   8  11  -9       35.15      -46.96     47.25 o 
  -9  12  -9       54.97       63.80     43.30 o 
  -8  12  -9       20.79       64.58     59.36 o 
  -7  12  -9      292.01      396.25     58.47 o 
  -6  12  -9       54.59       82.88     56.25 o 
  -5  12  -9      464.45      499.89     61.28 o 
  -4  12  -9        4.35       11.06     25.42 o 
  -3  12  -9       83.14       26.32     29.95 o 
  -2  12  -9       11.74       38.74     27.15 o 
  -1  12  -9       81.55       66.82     29.97 o 
   0  12  -9      218.39      220.38     47.54 o 
   1  12  -9      162.28      143.92     36.37 o 
   2  12  -9      255.48      209.34     40.24 o 
   3  12  -9      898.62      795.93     86.66 o 
   4  12  -9       20.07      -31.74     31.74 o 
   5  12  -9      341.26      413.02    101.53 o 
   6  12  -9      292.29      209.67     80.42 o 
   7  12  -9       21.63      151.94     74.39 o 
   8  12  -9       31.05       33.03     56.29 o 
  -8  13  -9       14.37       71.30     48.91 o 
  -7  13  -9      209.43      278.90     53.66 o 
  -6  13  -9        8.45       28.94     30.76 o 
  -5  13  -9       76.83       72.05     64.47 o 
  -4  13  -9       17.63       78.78     46.56 o 
  -3  13  -9       49.71       10.32     29.26 o 
  -2  13  -9      171.50      155.86     99.09 o 
  -1  13  -9      111.07       89.25     35.80 o 
   0  13  -9      500.12      544.98     93.32 o 
   1  13  -9      356.11      395.00     53.49 o 
   2  13  -9       84.29       -1.54     28.86 o 
   3  13  -9       63.60       32.13     67.93 o 
   4  13  -9       30.69       27.72     54.14 o 
   5  13  -9       81.05       83.72     68.21 o 
   6  13  -9       40.56       21.25     61.61 o 
   7  13  -9       62.42       28.15     61.89 o 
  -7  14  -9      438.65      471.50    116.31 o 
  -6  14  -9      490.32      716.72     95.49 o 
  -5  14  -9        3.63       61.95     49.26 o 
  -4  14  -9       29.88       98.60     45.78 o 
  -3  14  -9        2.02       11.45     52.42 o 
  -2  14  -9       56.80      133.68     37.46 o 
  -1  14  -9        1.62       10.77     29.60 o 
   0  14  -9      165.91      115.55     39.30 o 
   1  14  -9      160.59      114.06     43.15 o 
   2  14  -9      208.69      187.11     76.33 o 
   3  14  -9       93.69      110.55     45.49 o 
   4  14  -9      198.17       75.67     46.42 o 
   5  14  -9       84.53       34.90     68.21 o 
   6  14  -9      136.55       64.77     69.36 o 
  -5  15  -9       23.65      108.68     79.92 o 
  -4  15  -9       15.19      120.61     47.34 o 
  -3  15  -9       24.49       60.83     39.21 o 
  -2  15  -9       17.54       22.39     31.81 o 
  -1  15  -9      103.13      135.71     43.15 o 
   0  15  -9      208.39      218.22     50.62 o 
   1  15  -9       17.46       21.87     39.25 o 
   2  15  -9       21.65       24.44     35.56 o 
   3  15  -9       15.01      -25.59     31.19 o 
   4  15  -9       30.45      -13.40     33.57 o 
   5  15  -9       38.52       54.45     46.56 o 
  -2  16  -9       23.13      -33.54     33.54 o 
  -1  16  -9       15.48       17.88     37.76 o 
   0  16  -9        5.62      -30.65     30.65 o 
   1  16  -9       60.03       36.22     43.69 o 
   2  16  -9       70.01       41.21     45.43 o 
   3  16  -9       65.35       61.03     58.74 o 
 -14   0  -8       68.15       99.66    102.82 o 
 -12   0  -8     1762.25     1834.33    128.39 o 
 -10   0  -8       88.41       62.84     63.98 o 
  -8   0  -8     1173.73     1221.33     59.68 o 
  -6   0  -8      192.97      210.33     16.97 o 
  -4   0  -8      632.19      801.34     26.95 o 
  -2   0  -8    21583.45    21049.94    256.29 o 
   0   0  -8    28448.62    27519.21    769.19 o 
   2   0  -8    10376.68    10151.83    220.34 o 
   4   0  -8       38.52       52.37     16.67 o 
   6   0  -8      403.67      450.71     24.93 o 
   8   0  -8       81.95       69.87     19.47 o 
 -14   1  -8       25.00       -9.07     91.98 o 
 -13   1  -8      623.66      645.81     95.15 o 
 -12   1  -8      172.00      216.81     50.91 o 
 -11   1  -8        7.36      -17.53     21.11 o 
 -10   1  -8      456.37      415.57     41.71 o 
  -9   1  -8       67.45       53.59     22.77 o 
  -8   1  -8      168.77      155.97     21.74 o 
  -7   1  -8        9.04       12.15      9.14 o 
  -6   1  -8     1026.73     1003.95     21.49 o 
  -5   1  -8      603.42      611.25     15.80 o 
  -4   1  -8      654.44      630.17     15.50 o 
  -3   1  -8      763.29      783.27     17.06 o 
  -2   1  -8     2758.86     2554.14     36.93 o 
  -1   1  -8     2870.95     2678.70     34.16 o 
   0   1  -8      202.89      170.57     10.10 o 
   1   1  -8     2739.53     2581.04     39.84 o 
   2   1  -8     1216.29     1115.72     24.72 o 
   3   1  -8      113.72      109.84      9.61 o 
   4   1  -8      636.10      656.22     17.81 o 
   5   1  -8      591.80      597.16     18.23 o 
   6   1  -8       62.17       70.85      9.43 o 
   7   1  -8        7.00       -2.52      7.75 o 
   8   1  -8       47.81       50.61     18.14 o 
   9   1  -8      238.18      297.78     43.56 o 
  10   1  -8      854.14     1115.98    106.99 o 
 -14   2  -8       86.87      132.08     69.97 o 
 -13   2  -8       73.72       20.98     36.24 o 
 -12   2  -8       19.94      -24.38     30.42 o 
 -11   2  -8      295.61      387.75     53.53 o 
 -10   2  -8      158.41      131.24     29.07 o 
  -9   2  -8        8.41       21.24     17.16 o 
  -8   2  -8        5.20       35.89     15.70 o 
  -7   2  -8       74.09       79.37     11.07 o 
  -6   2  -8      260.69      246.41     13.42 o 
  -5   2  -8     2440.38     2596.99     36.97 o 
  -4   2  -8    20700.21    20580.46    186.01 o 
  -3   2  -8    10607.57    10669.53    100.91 o 
  -2   2  -8     1322.05     1407.85     25.34 o 
  -1   2  -8     7382.25     6865.95     72.32 o 
   0   2  -8     5927.93     5592.03     69.40 o 
   1   2  -8    20338.53    20466.33    232.92 o 
   2   2  -8     1726.39     1752.29     30.10 o 
   3   2  -8     2542.22     2498.79     47.72 o 
   4   2  -8     6503.90     7007.17     89.27 o 
   5   2  -8     2750.02     2967.19     50.53 o 
   6   2  -8       37.33       18.33      9.13 o 
   7   2  -8       73.64       67.16     13.23 o 
   8   2  -8      397.23      505.21     29.37 o 
   9   2  -8      526.22      586.25     57.46 o 
 -13   3  -8       66.03      112.69     40.30 o 
 -12   3  -8       27.50       38.73     33.81 o 
 -11   3  -8      363.60      435.74     57.89 o 
 -10   3  -8      134.52      137.92     32.38 o 
  -9   3  -8      261.24      242.89     28.61 o 
  -8   3  -8       36.91       22.45     10.94 o 
  -7   3  -8      142.55      132.38     12.20 o 
  -6   3  -8      306.76      306.40     17.81 o 
  -5   3  -8      754.79      768.56     17.92 o 
  -4   3  -8     2870.22     2867.42     48.90 o 
  -3   3  -8     1398.64     1398.23     24.83 o 
  -2   3  -8      763.74      780.70     17.67 o 
  -1   3  -8        1.67       -4.97      4.97 o 
   0   3  -8      792.19      749.98     17.10 o 
   1   3  -8      762.75      783.97     27.76 o 
   2   3  -8      904.89      963.31     19.07 o 
   3   3  -8      423.23      443.70     14.86 o 
   4   3  -8      761.80      803.59     21.12 o 
   5   3  -8      533.63      583.11     23.84 o 
   6   3  -8      186.54      206.59     18.06 o 
   7   3  -8       48.39       52.03     15.65 o 
   8   3  -8      283.59      313.95     29.41 o 
   9   3  -8       66.04      155.02     76.90 o 
 -13   4  -8       54.45       81.92     41.36 o 
 -12   4  -8       80.93      115.36     43.42 o 
 -11   4  -8      274.83      313.44     52.17 o 
 -10   4  -8      217.94      189.10     36.23 o 
  -9   4  -8       90.87       58.20     25.20 o 
  -8   4  -8     1292.91     1211.71     49.57 o 
  -7   4  -8     1564.41     1476.73     45.99 o 
  -6   4  -8     2037.79     2049.14     63.23 o 
  -5   4  -8     1805.51     1839.32     33.58 o 
  -4   4  -8      530.87      421.60     17.66 o 
  -3   4  -8    29821.95    29787.15    321.27 o 
  -2   4  -8    13223.19    13924.03    149.09 o 
  -1   4  -8     2580.16     2837.33     41.26 o 
   0   4  -8       65.16       38.93      8.38 o 
   1   4  -8     1388.64     1338.50     41.21 o 
   2   4  -8     1363.71     1623.00     44.99 o 
   3   4  -8    10402.99    11098.24    132.83 o 
   4   4  -8      139.71      191.75     12.74 o 
   5   4  -8      946.30      975.25     30.40 o 
   6   4  -8     3864.40     4074.53     84.28 o 
   7   4  -8     1306.71     1329.42     62.52 o 
   8   4  -8       19.89       57.34     23.65 o 
 -13   5  -8       43.48      -17.68     34.08 o 
 -12   5  -8       64.44       75.22     37.75 o 
 -11   5  -8       83.59       73.36     33.18 o 
 -10   5  -8       81.39       61.05     28.75 o 
  -9   5  -8      133.20      160.69     41.21 o 
  -8   5  -8       56.95       47.34     18.84 o 
  -7   5  -8      186.93      187.12     24.46 o 
  -6   5  -8       46.68       41.29     15.03 o 
  -5   5  -8       10.70       15.74      7.64 o 
  -4   5  -8      423.95      424.72     15.92 o 
  -3   5  -8     1411.84     1550.34     36.01 o 
  -2   5  -8      356.30      390.76     13.63 o 
  -1   5  -8      115.17       98.44     12.97 o 
   0   5  -8      170.22      170.71     17.07 o 
   1   5  -8       54.65       54.13     14.22 o 
   2   5  -8      568.09      570.74     22.97 o 
   3   5  -8      344.90      358.45     20.08 o 
   4   5  -8      241.70      252.81     12.52 o 
   5   5  -8      273.57      266.69     29.70 o 
   6   5  -8     1388.46     1350.69     46.63 o 
   7   5  -8     1084.71     1185.26     50.07 o 
   8   5  -8      272.80      271.20     31.35 o 
 -13   6  -8      112.52      101.68     47.44 o 
 -12   6  -8      393.28      404.43     62.07 o 
 -11   6  -8       23.07        2.26     29.60 o 
 -10   6  -8      488.62      550.69     52.49 o 
  -9   6  -8       61.41       16.87     25.57 o 
  -8   6  -8     3744.43     3400.27    101.82 o 
  -7   6  -8      578.01      643.44     47.86 o 
  -6   6  -8     3718.79     3757.38     74.76 o 
  -5   6  -8       11.56       36.83     18.83 o 
  -4   6  -8     1192.33     1226.75     28.29 o 
  -3   6  -8       17.83       30.25      6.94 o 
  -2   6  -8      409.68      366.00     16.13 o 
  -1   6  -8     1029.96     1040.50     27.83 o 
   0   6  -8       12.41       24.89     10.33 o 
   1   6  -8      325.22      368.53     27.71 o 
   2   6  -8      125.35      207.61     16.81 o 
   3   6  -8      662.68      696.11     33.83 o 
   4   6  -8      442.09      515.37     16.15 o 
   5   6  -8      220.87      189.29     17.43 o 
   6   6  -8      268.52      209.13     25.93 o 
   7   6  -8     1454.52     1425.16     63.34 o 
   8   6  -8      438.29      539.25     85.45 o 
   9   6  -8      581.38      511.82     86.88 o 
 -12   7  -8       36.58       -7.45     34.62 o 
 -11   7  -8      165.77      155.09     46.97 o 
 -10   7  -8       56.26       78.58     38.76 o 
  -9   7  -8      332.11      345.12     51.61 o 
  -8   7  -8       45.99       18.08     23.75 o 
  -7   7  -8       95.92      116.40     28.07 o 
  -6   7  -8      108.14      101.91     24.18 o 
  -5   7  -8       96.19       74.18     17.62 o 
  -4   7  -8       67.98       45.69     20.38 o 
  -3   7  -8      676.27      668.61     25.42 o 
  -2   7  -8       79.55       83.55      8.70 o 
  -1   7  -8      225.59      211.83     17.42 o 
   0   7  -8      417.51      421.24     26.07 o 
   1   7  -8       30.94       24.09     20.28 o 
   2   7  -8     1161.49     1164.40     41.43 o 
   3   7  -8      169.52      158.39     17.55 o 
   4   7  -8       63.07       67.46     16.02 o 
   5   7  -8      924.85      911.06     51.23 o 
   6   7  -8     1272.79     1295.57     84.72 o 
   7   7  -8      512.53      555.76     90.90 o 
   8   7  -8        8.17       -9.62     33.75 o 
   9   7  -8       67.51       69.22     50.26 o 
 -12   8  -8       64.01      -17.50     31.96 o 
 -11   8  -8       14.60       47.80     50.06 o 
 -10   8  -8       21.22       57.03     30.85 o 
  -9   8  -8       15.75       13.93     23.48 o 
  -8   8  -8       31.08        6.14     21.61 o 
  -7   8  -8      194.11      187.81     34.24 o 
  -6   8  -8        9.52       12.22     14.65 o 
  -5   8  -8     1907.41     1775.00     87.92 o 
  -4   8  -8      231.96      219.62     25.60 o 
  -3   8  -8     1787.46     1796.10     51.21 o 
  -2   8  -8     2972.05     3294.68     61.41 o 
  -1   8  -8     2987.32     3022.51     85.55 o 
   0   8  -8       99.17      150.50     19.88 o 
   1   8  -8      439.41      421.35     34.71 o 
   2   8  -8      692.23      792.51     49.80 o 
   3   8  -8      580.18      736.76     40.11 o 
   4   8  -8        0.21       -9.57     22.73 o 
   5   8  -8       94.73       98.23     45.67 o 
   6   8  -8       55.94       64.77     47.97 o 
   7   8  -8       27.88       -7.47     40.07 o 
   8   8  -8      685.74      694.77    108.42 o 
 -11   9  -8       14.24        9.81     34.20 o 
 -10   9  -8      157.92      127.59     43.57 o 
  -9   9  -8       21.75       -2.97     47.24 o 
  -8   9  -8       30.60      -12.36     31.49 o 
  -7   9  -8       24.81       24.03     22.09 o 
  -6   9  -8      260.68      222.67     34.47 o 
  -5   9  -8       73.64      104.69     25.29 o 
  -4   9  -8       35.41       56.62     18.77 o 
  -3   9  -8      103.77       87.51     18.94 o 
  -2   9  -8       11.38       21.39     13.88 o 
  -1   9  -8        8.13        7.43     12.90 o 
   0   9  -8      349.24      381.23     37.81 o 
   1   9  -8     1232.70     1183.59     62.82 o 
   2   9  -8      114.91       70.76     36.55 o 
   3   9  -8      174.89      136.26     48.47 o 
   4   9  -8       56.70       74.10     46.53 o 
   5   9  -8      463.77      540.68     95.64 o 
   6   9  -8      122.06      166.01     61.75 o 
   7   9  -8      174.52      219.86     67.93 o 
   8   9  -8       63.59        6.18     40.50 o 
 -11  10  -8       11.32       42.72     35.21 o 
 -10  10  -8       42.49       51.91     35.11 o 
  -9  10  -8      249.45      300.95     53.32 o 
  -8  10  -8        7.28      -24.32     25.52 o 
  -7  10  -8      118.88       49.01     24.52 o 
  -6  10  -8        1.50       -0.27     19.63 o 
  -5  10  -8      833.72      840.76     71.86 o 
  -4  10  -8      418.92      368.58     34.09 o 
  -3  10  -8       61.01       44.38     20.32 o 
  -2  10  -8       28.09       51.37     24.65 o 
  -1  10  -8       40.74        7.40     20.15 o 
   0  10  -8     2894.87     2967.11    118.64 o 
   1  10  -8     2562.74     2535.41     96.13 o 
   2  10  -8      662.86      742.75     67.44 o 
   3  10  -8       20.07       10.48     29.65 o 
   4  10  -8      786.61     1037.14    124.94 o 
   5  10  -8      136.82      163.28     63.33 o 
   6  10  -8      630.07      512.11    102.82 o 
   7  10  -8      101.63       91.05     56.01 o 
   8  10  -8      224.36      234.94     80.71 o 
 -10  11  -8      201.31      241.11     98.43 o 
  -9  11  -8       41.47        7.21     32.00 o 
  -8  11  -8      161.71      202.54     54.35 o 
  -7  11  -8       10.78       54.48     35.56 o 
  -6  11  -8      204.72      156.51     40.23 o 
  -5  11  -8      176.68      178.05     39.82 o 
  -4  11  -8      143.31      105.01     27.23 o 
  -3  11  -8       53.42       48.26     23.65 o 
  -2  11  -8      106.28      115.98     33.20 o 
  -1  11  -8      222.92      241.81     40.26 o 
   0  11  -8      452.59      477.52     51.34 o 
   1  11  -8     1490.75     1389.74     74.85 o 
   2  11  -8      404.38      370.73     46.39 o 
   3  11  -8       75.36      157.39     63.76 o 
   4  11  -8       76.06       21.97     45.24 o 
   5  11  -8      130.60       94.35     61.32 o 
   6  11  -8       84.35       34.04     47.39 o 
   7  11  -8      195.41      246.72     86.60 o 
   8  11  -8      103.12      118.48     68.50 o 
  -9  12  -8      173.11       79.68     56.43 o 
  -8  12  -8       99.56      161.87     54.08 o 
  -7  12  -8       73.55      113.02     67.70 o 
  -6  12  -8      643.56      771.05     81.68 o 
  -5  12  -8      347.53      215.52     43.78 o 
  -4  12  -8      783.36      605.61     65.15 o 
  -3  12  -8       28.36       39.67     28.55 o 
  -2  12  -8      300.03      304.52     65.68 o 
  -1  12  -8      291.46      257.99     43.07 o 
   0  12  -8       48.31       25.26     27.25 o 
   1  12  -8     1554.01     1564.85    120.96 o 
   2  12  -8      223.92      253.30     42.11 o 
   3  12  -8       71.51       -0.75     37.34 o 
   4  12  -8       51.73      -31.88     39.78 o 
   5  12  -8      414.12      392.91    100.38 o 
   6  12  -8       20.22      -43.94     43.94 o 
   7  12  -8       60.66        2.58     48.68 o 
  -8  13  -8       81.81      150.98     91.34 o 
  -7  13  -8      139.52      126.55     40.77 o 
  -6  13  -8       98.45      247.20     49.15 o 
  -5  13  -8      107.93      118.10     83.35 o 
  -4  13  -8       27.09       45.20     42.95 o 
  -3  13  -8       20.07       73.73     43.21 o 
  -2  13  -8      143.65      109.34     35.20 o 
  -1  13  -8       21.43        6.97     24.94 o 
   0  13  -8      349.02      423.31     63.98 o 
   1  13  -8        8.88       24.41     28.32 o 
   2  13  -8      223.36      219.57     43.04 o 
   3  13  -8       11.13       16.49     38.92 o 
   4  13  -8       22.88       22.83     51.12 o 
   5  13  -8       57.24       17.66     54.86 o 
   6  13  -8       52.07       21.40     56.87 o 
   7  13  -8       39.38       71.23     62.90 o 
  -7  14  -8      419.00      586.72     93.68 o 
  -6  14  -8       41.67      117.97     69.47 o 
  -5  14  -8       76.01      174.50     58.60 o 
  -4  14  -8       24.58       96.54     43.31 o 
  -3  14  -8      228.49      177.60     54.23 o 
  -2  14  -8      359.83      306.56     51.41 o 
  -1  14  -8       18.20       46.57     33.75 o 
   0  14  -8       41.28       42.52     31.93 o 
   1  14  -8       18.94        1.67     28.08 o 
   2  14  -8      232.93      268.04     62.50 o 
   3  14  -8        8.89       24.23     35.92 o 
   4  14  -8       19.59       28.02     34.69 o 
   5  14  -8       50.70       53.57     65.49 o 
   6  14  -8       15.11       13.64     50.12 o 
  -5  15  -8       38.44      112.95     50.69 o 
  -4  15  -8        0.87       24.64     97.29 o 
  -3  15  -8       82.01       78.48    101.60 o 
  -2  15  -8       26.76        5.51     29.93 o 
  -1  15  -8      258.11      199.05     46.44 o 
   0  15  -8       67.43      130.23     39.81 o 
   1  15  -8       24.74       23.56     33.90 o 
   2  15  -8       80.06       66.19     43.70 o 
   3  15  -8      417.14      468.80     82.33 o 
   4  15  -8       54.78      -11.93     48.47 o 
   5  15  -8        9.73       13.82     36.74 o 
  -3  16  -8       13.51       81.01     45.29 o 
  -2  16  -8      248.03       68.54     54.82 o 
  -1  16  -8      259.17      310.30     57.78 o 
   0  16  -8      259.89      321.32     58.64 o 
   1  16  -8       79.44       61.68     46.31 o 
   2  16  -8       79.39       99.16     64.41 o 
   3  16  -8        2.39       52.16     44.86 o 
 -13   0  -7        7.76      -56.87     72.81 o 
 -11   0  -7      469.07      460.28     65.80 o 
  -9   0  -7      886.64      689.39     63.89 o 
  -7   0  -7     1822.63     1906.87     45.28 o 
  -5   0  -7    15670.84    15830.73    194.01 o 
  -3   0  -7      320.23      347.89     24.23 o 
  -1   0  -7    68868.20    61447.70   2933.04 o 
   1   0  -7    11498.92    10993.89    188.16 o 
   3   0  -7        2.62       -7.38      7.38 o 
   5   0  -7     9561.95    10889.35    171.46 o 
   7   0  -7      808.68      787.32     42.00 o 
   9   0  -7      275.78      351.26     66.92 o 
 -14   1  -7       45.81       37.34     61.59 o 
 -13   1  -7      257.67      316.76     70.16 o 
 -12   1  -7      344.79      393.76     59.71 o 
 -11   1  -7      749.05      806.16     56.36 o 
 -10   1  -7      274.68      294.73     37.99 o 
  -9   1  -7      476.77      483.48     35.28 o 
  -8   1  -7       39.19       54.14     11.61 o 
  -7   1  -7      273.73      268.35     14.22 o 
  -6   1  -7      202.71      211.71     11.48 o 
  -5   1  -7      385.27      396.72     13.13 o 
  -4   1  -7      214.80      217.44      9.88 o 
  -3   1  -7      264.51      263.77     10.74 o 
  -2   1  -7       61.32       42.35      6.77 o 
  -1   1  -7      324.86      303.07     13.63 o 
   0   1  -7      459.84      407.45     11.04 o 
   1   1  -7      483.71      431.85     12.14 o 
   2   1  -7     1101.99     1071.22     23.26 o 
   3   1  -7       88.72       75.43      7.65 o 
   4   1  -7      364.37      372.86     13.74 o 
   5   1  -7     3233.44     3393.86     48.64 o 
   6   1  -7      185.56      187.84     12.11 o 
   7   1  -7       92.48       82.43     12.08 o 
   8   1  -7       74.62       61.23     17.24 o 
   9   1  -7      626.39      645.13     59.58 o 
  10   1  -7      221.32      271.71     64.77 o 
 -14   2  -7        9.88       -7.14     37.09 o 
 -13   2  -7       19.57        8.87     36.42 o 
 -12   2  -7      823.72      856.08     92.99 o 
 -11   2  -7      422.82      368.60     53.85 o 
 -10   2  -7      101.68       82.77     25.75 o 
  -9   2  -7       17.68       12.81     24.19 o 
  -8   2  -7     2285.04     2185.07     45.08 o 
  -7   2  -7       57.59       45.51      8.92 o 
  -6   2  -7       66.30       70.19      7.91 o 
  -5   2  -7      625.93      649.66     17.29 o 
  -4   2  -7      117.97      153.41      9.68 o 
  -3   2  -7     2445.46     2622.88     35.10 o 
  -2   2  -7      635.31      583.41     12.95 o 
  -1   2  -7     2146.32     1995.43     27.58 o 
   0   2  -7    16549.78    16315.11    177.34 o 
   1   2  -7    52196.95    51807.59    562.20 o 
   2   2  -7       14.32        3.35      5.29 o 
   3   2  -7     1253.26     1287.59     25.42 o 
   4   2  -7     2936.96     3044.17     53.58 o 
   5   2  -7    11722.60    12204.72    144.50 o 
   6   2  -7     1125.66     1142.66     30.45 o 
   7   2  -7      136.99      173.57     17.71 o 
   8   2  -7       46.91       25.92     13.49 o 
   9   2  -7      812.31      845.08     63.58 o 
  10   2  -7      257.89      257.49     68.07 o 
 -13   3  -7        7.70       23.96     33.61 o 
 -12   3  -7      274.15      148.45     53.44 o 
 -11   3  -7      926.47      869.37     80.91 o 
 -10   3  -7      554.60      547.93     48.52 o 
  -9   3  -7      284.16      256.87     30.57 o 
  -8   3  -7      108.83      114.61     19.28 o 
  -7   3  -7      143.55      136.76     12.14 o 
  -6   3  -7      198.44      203.21     13.19 o 
  -5   3  -7      226.13      232.26     14.18 o 
  -4   3  -7     1695.95     1680.86     36.34 o 
  -3   3  -7      777.47      775.08     17.88 o 
  -2   3  -7      189.69      202.58      9.88 o 
  -1   3  -7      107.66       91.96      7.16 o 
   0   3  -7      172.94      151.28      6.23 o 
   1   3  -7     1624.11     1642.72     42.25 o 
   2   3  -7      149.55      160.31      7.60 o 
   3   3  -7     2617.58     2651.39     40.89 o 
   4   3  -7      598.05      649.68     22.48 o 
   5   3  -7      596.62      600.75     23.79 o 
   6   3  -7      113.95      146.29     16.15 o 
   7   3  -7      221.79      221.49     19.02 o 
   8   3  -7      495.02      510.04     35.19 o 
   9   3  -7       69.55      112.44     52.56 o 
 -13   4  -7       34.98       29.61     38.38 o 
 -12   4  -7       24.70      111.93     40.77 o 
 -11   4  -7      177.81      165.18     41.47 o 
 -10   4  -7      908.15      923.56     59.17 o 
  -9   4  -7       57.99       12.23     22.54 o 
  -8   4  -7       20.89       38.65     17.97 o 
  -7   4  -7     2012.77     1909.85     57.34 o 
  -6   4  -7      553.12      547.28     20.91 o 
  -5   4  -7      129.80      130.10     11.10 o 
  -4   4  -7      977.41      989.42     23.84 o 
  -3   4  -7       29.99       12.69      4.94 o 
  -2   4  -7    11034.95    11316.63    124.02 o 
  -1   4  -7      362.45      355.52     11.86 o 
   0   4  -7       20.51       62.27      9.59 o 
   1   4  -7        8.36       12.76     10.24 o 
   2   4  -7     2535.14     2721.92     85.29 o 
   3   4  -7     8564.91     9719.95    161.37 o 
   4   4  -7       61.64       41.77      8.66 o 
   5   4  -7     1282.70     1229.69     33.75 o 
   6   4  -7     1654.17     1701.30     50.56 o 
   7   4  -7       34.97       34.11     22.49 o 
   8   4  -7      187.10      204.65     32.46 o 
 -13   5  -7       30.25       41.19     41.78 o 
 -12   5  -7      211.91      233.44     52.58 o 
 -11   5  -7       97.56       47.05     31.42 o 
 -10   5  -7      923.77      910.70     61.14 o 
  -9   5  -7       26.25       30.13     30.37 o 
  -8   5  -7      368.69      319.83     30.57 o 
  -7   5  -7      158.44      204.95     25.52 o 
  -6   5  -7      238.00      294.97     22.07 o 
  -5   5  -7       93.72      117.99     15.41 o 
  -4   5  -7       55.23       42.49      7.74 o 
  -3   5  -7      656.51      742.25     19.70 o 
  -2   5  -7       57.57       77.33     12.00 o 
  -1   5  -7       83.95       86.17     10.19 o 
   0   5  -7      297.16      311.47     17.72 o 
   1   5  -7        2.06        4.50     11.52 o 
   2   5  -7      306.49      343.43     21.74 o 
   3   5  -7       16.46       32.75     10.28 o 
   4   5  -7       94.25       84.94      8.07 o 
   5   5  -7      669.42      738.09     33.29 o 
   6   5  -7     1032.79      960.96     39.86 o 
   7   5  -7       65.31       92.54     20.67 o 
   8   5  -7      433.51      512.23     44.14 o 
 -13   6  -7        4.23        7.46     38.67 o 
 -12   6  -7       21.95      -11.84     31.99 o 
 -11   6  -7       11.45        0.23     38.01 o 
 -10   6  -7      529.49      518.22     51.69 o 
  -9   6  -7       17.89        2.31     23.12 o 
  -8   6  -7       60.52      168.50    105.72 o 
  -7   6  -7      154.01      187.30     55.79 o 
  -6   6  -7      603.71      767.76     63.28 o 
  -5   6  -7     1649.85     1600.38     79.89 o 
  -4   6  -7       24.93       19.11      8.45 o 
  -3   6  -7      570.88      707.99     26.25 o 
  -2   6  -7      220.01      210.79     11.32 o 
  -1   6  -7       29.02       46.09      9.62 o 
   0   6  -7       11.18       10.74     10.11 o 
   1   6  -7      395.17      413.00     32.60 o 
   2   6  -7     7106.04     7173.85    153.55 o 
   3   6  -7      152.32      161.20     31.27 o 
   4   6  -7     1847.99     2067.49     41.76 o 
   5   6  -7     1024.50      963.78     35.24 o 
   6   6  -7      997.51     1064.95     48.30 o 
   7   6  -7     1098.47     1107.56     50.80 o 
   8   6  -7      626.79      583.48     87.03 o 
 -12   7  -7      304.59      211.81     92.95 o 
 -11   7  -7       57.74       20.03     51.61 o 
 -10   7  -7       33.97       31.11     29.13 o 
  -9   7  -7       15.91       27.54     24.89 o 
  -8   7  -7      275.79      152.90     32.68 o 
  -7   7  -7       98.10       98.40     46.45 o 
  -6   7  -7      580.72      529.44     43.38 o 
  -5   7  -7      100.64       67.97     24.08 o 
  -4   7  -7       18.37        3.75      8.52 o 
  -3   7  -7     1024.66     1119.34     27.08 o 
  -2   7  -7      141.07      111.95     18.33 o 
  -1   7  -7      779.26      740.28     26.18 o 
   0   7  -7      535.53      577.55     29.84 o 
   1   7  -7      106.14      127.74     24.05 o 
   2   7  -7      574.30      542.27     37.41 o 
   3   7  -7       33.12       38.62     17.02 o 
   4   7  -7      331.17      360.45     26.64 o 
   5   7  -7      947.76      973.47     51.12 o 
   6   7  -7      139.76      113.40     28.14 o 
   7   7  -7      117.97       63.76     43.66 o 
   8   7  -7      115.16       -4.45     35.47 o 
 -12   8  -7       10.04       37.38     34.57 o 
 -11   8  -7      322.87      293.80     60.88 o 
 -10   8  -7        1.53       10.81     25.01 o 
  -9   8  -7       53.92       84.13     31.20 o 
  -8   8  -7       25.23       55.72     26.60 o 
  -7   8  -7      414.71      327.49     40.43 o 
  -6   8  -7      846.23      713.51     50.07 o 
  -5   8  -7     1463.74     1516.07     67.77 o 
  -4   8  -7      103.13       77.36     18.04 o 
  -3   8  -7     3442.38     3201.97     70.21 o 
  -2   8  -7      322.41      378.58     22.56 o 
  -1   8  -7        6.55       14.74     10.50 o 
   0   8  -7      182.55      238.66     23.99 o 
   1   8  -7       21.17       10.38     15.24 o 
   2   8  -7      316.33      332.43     47.22 o 
   3   8  -7      454.89      500.22     37.16 o 
   4   8  -7     3689.93     3744.06    183.03 o 
   5   8  -7      444.95      462.85     81.28 o 
   6   8  -7     3207.19     3033.71    190.71 o 
   7   8  -7     1427.21     1284.00    132.26 o 
   8   8  -7      519.99      419.91     89.04 o 
 -11   9  -7      152.13      152.37     39.52 o 
 -10   9  -7       42.88       46.71     29.92 o 
  -9   9  -7       72.46       71.43     37.13 o 
  -8   9  -7       13.92       13.80     23.53 o 
  -7   9  -7      134.42      131.53     31.14 o 
  -6   9  -7      241.90      165.04     37.45 o 
  -5   9  -7      266.68      307.85     54.44 o 
  -4   9  -7       15.70       23.45     15.71 o 
  -3   9  -7       41.58       48.65     16.72 o 
  -2   9  -7      104.94       92.77     19.50 o 
  -1   9  -7      354.94      363.41     25.66 o 
   0   9  -7       21.17        9.53     13.66 o 
   1   9  -7      558.45      601.38     48.68 o 
   2   9  -7      716.64      721.96    116.18 o 
   3   9  -7      155.18      163.41     37.02 o 
   4   9  -7      226.13      219.72     62.61 o 
   5   9  -7      131.70      150.36     59.31 o 
   6   9  -7        3.23       24.70     42.36 o 
   7   9  -7      231.58      159.26     65.05 o 
   8   9  -7      134.95       63.19     50.41 o 
 -11  10  -7       16.55       25.53     33.91 o 
 -10  10  -7      348.17      324.37     58.27 o 
  -9  10  -7      490.01      499.69     54.67 o 
  -8  10  -7      109.93      118.79     47.42 o 
  -7  10  -7       31.17       35.63     22.24 o 
  -6  10  -7       11.60       -8.32     18.63 o 
  -5  10  -7      717.09      643.45     50.58 o 
  -4  10  -7       71.07       90.60     31.83 o 
  -3  10  -7       24.46       38.73     17.90 o 
  -2  10  -7      392.75      413.93     33.90 o 
  -1  10  -7        9.09        2.88     20.00 o 
   0  10  -7       25.54       61.55     22.91 o 
   1  10  -7      106.52       59.75     32.02 o 
   2  10  -7     2196.06     2136.61    157.47 o 
   3  10  -7     2103.39     2262.75    122.43 o 
   4  10  -7       26.60      -15.94     35.04 o 
   5  10  -7       35.14       19.67     43.37 o 
   6  10  -7       79.72       16.51     42.36 o 
   7  10  -7      366.75      456.82    101.96 o 
   8  10  -7       29.51       10.05     50.84 o 
 -10  11  -7      129.03       91.55     49.13 o 
  -9  11  -7      161.93      215.17     55.20 o 
  -8  11  -7        2.79       17.62     43.81 o 
  -7  11  -7       88.90      115.55     37.15 o 
  -6  11  -7       93.04       45.05     27.86 o 
  -5  11  -7      168.98      148.45     39.28 o 
  -4  11  -7       43.85       16.71     20.64 o 
  -3  11  -7       60.51       22.86     27.71 o 
  -2  11  -7       22.71       59.31     28.09 o 
  -1  11  -7      201.31      232.20     38.68 o 
   0  11  -7      422.65      426.49     48.89 o 
   1  11  -7      116.40       79.25     32.69 o 
   2  11  -7      246.08      234.02     38.71 o 
   3  11  -7      394.58      399.24     56.73 o 
   4  11  -7       53.05      102.82     55.43 o 
   5  11  -7       23.99      -15.51     39.92 o 
   6  11  -7        0.40       19.24     47.82 o 
   7  11  -7      119.41      112.16     64.34 o 
  -9  12  -7      314.38      479.37    156.69 o 
  -8  12  -7       31.63      109.31     62.83 o 
  -7  12  -7      137.19      160.74     41.74 o 
  -6  12  -7      554.54      588.33     67.18 o 
  -5  12  -7       26.21       56.41     42.38 o 
  -4  12  -7       13.23       36.03     28.72 o 
  -3  12  -7       33.79       15.95     21.14 o 
  -2  12  -7       20.82       11.45     24.75 o 
  -1  12  -7       93.02      118.92     34.22 o 
   0  12  -7      611.54      701.98     62.85 o 
   1  12  -7      816.69      711.88     61.96 o 
   2  12  -7     1012.47      953.30     69.49 o 
   3  12  -7      123.27       76.60     51.20 o 
   4  12  -7       43.62       70.08     57.01 o 
   5  12  -7        3.04       62.47     54.71 o 
   6  12  -7       18.89       20.39     47.97 o 
   7  12  -7      508.40      421.35    107.71 o 
  -8  13  -7       15.25      -25.34     73.17 o 
  -7  13  -7      101.69      207.70     45.21 o 
  -6  13  -7      172.82      297.86     57.89 o 
  -5  13  -7        5.66       59.03     31.67 o 
  -4  13  -7        1.71       33.91     33.72 o 
  -3  13  -7      130.30      176.83     52.32 o 
  -2  13  -7      384.80      470.31     57.34 o 
  -1  13  -7       38.36       23.61     27.49 o 
   0  13  -7       72.57       70.87     31.64 o 
   1  13  -7       69.51       98.41     32.51 o 
   2  13  -7       74.91       75.71     38.93 o 
   3  13  -7       52.91      -14.43     26.06 o 
   4  13  -7      117.48      104.55     63.91 o 
   5  13  -7       71.10      -23.55     48.11 o 
   6  13  -7        9.90        2.73     48.68 o 
  -7  14  -7      110.05      185.40     71.45 o 
  -6  14  -7      479.28      515.86     72.68 o 
  -5  14  -7      287.98      420.06     89.53 o 
  -4  14  -7      276.94      338.71     69.09 o 
  -3  14  -7        1.10       10.33     34.82 o 
  -2  14  -7      148.76      229.97     54.42 o 
  -1  14  -7       47.16       13.78     28.90 o 
   0  14  -7       40.96        5.13     38.14 o 
   1  14  -7      314.13      386.06     56.34 o 
   2  14  -7      581.35      607.44     82.75 o 
   3  14  -7       65.21       10.88     33.25 o 
   4  14  -7        2.32       77.45     40.34 o 
   5  14  -7        4.09        0.86     53.28 o 
  -5  15  -7       21.03      197.87    109.43 o 
  -4  15  -7        8.62       91.32     38.36 o 
  -3  15  -7        2.59       31.73     37.81 o 
  -2  15  -7        5.97       71.96    100.09 o 
  -1  15  -7       94.17       59.92     40.98 o 
   0  15  -7      112.54      106.51     52.61 o 
   1  15  -7      207.59      363.89     57.77 o 
   2  15  -7       55.31       40.84     39.76 o 
   3  15  -7      144.62      149.54     53.69 o 
   4  15  -7       49.52       67.13     43.50 o 
   5  15  -7       27.70       42.08     51.84 o 
  -3  16  -7       88.17       28.72     79.70 o 
  -2  16  -7       23.10       59.31     84.87 o 
  -1  16  -7      283.77      315.48     73.68 o 
   0  16  -7      145.57       88.79     57.87 o 
   1  16  -7      127.37      105.15     63.69 o 
   2  16  -7      891.87      742.58     98.15 o 
   3  16  -7        7.16       36.12     43.20 o 
 -14   0  -6      226.23      314.79    113.88 o 
 -12   0  -6      214.46      282.97     59.94 o 
 -10   0  -6     1893.77     1451.51     89.85 o 
  -8   0  -6      171.68      186.04     23.76 o 
  -6   0  -6     1079.23     1178.34     32.72 o 
  -4   0  -6    11884.09    12347.85    152.35 o 
  -2   0  -6    49607.27    47088.13    559.70 o 
   0   0  -6    25307.21    25219.76    433.85 o 
   2   0  -6     6155.96     6206.48     96.92 o
[truncated: 539,802 more chars]
